# Supplementary material for: Genetics-guided screening and biological validation identify zeylenol as a promising EGFR inhibitor in glioma
Source: Front Genet. 2026 Apr 29;17:1822595. doi: 10.3389/fgene.2026.1822595 (PMC13167217; doi:10.3389/fgene.2026.1822595)
Supplement: Supplementary file 1 [file DataSheet1.xlsx]

## Sheet: Legend
Supplementary Table 1. List of 140 potentially druggable candidate genes categorized by functional signaling pathways.
Supplementary Table 2. Detailed information on the GWAS summary statistics used in this study.
Supplementary Table 3. Summary of MR analysis results utilizing blood cis-eQTLs from the eQTLGen consortium.
Supplementary Table 4. Summary of MR analysis results utilizing brain cis-eQTLs from the PsychENCODE.
Supplementary Table 5. Summary of MR analysis results utilizing blood cis-pQTLs from the deCODE.
Supplementary Table 6. Summary of MR analysis results utilizing blood cis-pQTLs from the INTERVAL.
Supplementary Table 7. Top 30 Ranked Compounds with LibDock Scores.
Supplementary Table 8. Absorption, Distribution, Metabolism, and Excretion Properties of Compounds.
Supplementary Table 9. Toxicities of Compounds.
Supplementary Table 10. CDOCKER potential energy of compounds.
Supplementary Table 11. Partial Hydrogen bond interaction and π-interaction parameters for compounds tremulacin (ZINC000004098458) and zeylenol (ZINC000229763735).

## Sheet: Table S1
Supplementary Table 1. List of 140 potentially druggable candidate genes categorized by functional signaling pathways.
Gene	Category
CDK4	Cell cycle
CDK6	Cell cycle
CHEK1	Cell cycle
FOXM1	Cell cycle
KIF11	Cell cycle
MDM2	Cell cycle
NEK9	Cell cycle
PBK	Cell cycle
PLK1	Cell cycle
WEE1	Cell cycle
DNMT1	Epigenetic regulation
EZH2	Epigenetic regulation
FTO	Epigenetic regulation
HDAC1	Epigenetic regulation
IDH1	Epigenetic regulation
IDH2	Epigenetic regulation
KDM1A	Epigenetic regulation
CD27	Immune checkpoint
CD274	Immune checkpoint
CD276	Immune checkpoint
CD47	Immune checkpoint
CTLA4	Immune checkpoint
HAVCR2	Immune checkpoint
IDO1	Immune checkpoint
KIR2DL1	Immune checkpoint
KLRC1	Immune checkpoint
LAG3	Immune checkpoint
LILRB1	Immune checkpoint
NT5E	Immune checkpoint
PDCD1	Immune checkpoint
SIRPA	Immune checkpoint
TIGIT	Immune checkpoint
TNFRSF9	Immune checkpoint
VSIR	Immune checkpoint
BRAF	MAPK pathway
KRAS	MAPK pathway
MAP2K1	MAPK pathway
MAPK1	MAPK pathway
MAPK14	MAPK pathway
MAPK8	MAPK pathway
AKT1	RTK signaling pathway
ALK	RTK signaling pathway
EGFR	RTK signaling pathway
ERBB2	RTK signaling pathway
FGF2	RTK signaling pathway
IGF1R	RTK signaling pathway
KDR	RTK signaling pathway
KIT	RTK signaling pathway
MET	RTK signaling pathway
MTOR	RTK signaling pathway
NTRK1	RTK signaling pathway
PDGFRA	RTK signaling pathway
PTK2	RTK signaling pathway
ROS1	RTK signaling pathway
SRC	RTK signaling pathway
A1CF	Other
ABCC3	Other
APLNR	Other
BCL2	Other
BCL2L11	Other
BCL6	Other
BOC	Other
BSG	Other
CAD	Other
CCR2	Other
CD163	Other
CD44	Other
CLEC4G	Other
CSF1	Other
CSNK2A1	Other
CTSC	Other
CUL7	Other
CXCR4	Other
DGKA	Other
DNM2	Other
EEF1A1	Other
EFEMP1	Other
ELOVL6	Other
EMP2	Other
ENPP2	Other
EPAS1	Other
EREG	Other
ESR1	Other
ESR2	Other
FDCSP	Other
FOXO3	Other
FPR1	Other
FURIN	Other
GJA1	Other
GLI1	Other
GZMB	Other
HNRNPA1	Other
HSP90AA1	Other
IFNB1	Other
IGFBP3	Other
IL2	Other
IL2RA	Other
IRX3	Other
ITGA9	Other
KLRB1	Other
LPAR1	Other
LTBR	Other
MIR21	Other
MYB	Other
NFE2L2	Other
NFKB1	Other
NKX3-1	Other
NOTCH1	Other
NRP1	Other
OLIG2	Other
PAK5	Other
PFKM	Other
PGF	Other
PODNL1	Other
PROM1	Other
PTGS2	Other
PTPRN	Other
QSOX1	Other
S100A9	Other
SHH	Other
SLC44A1	Other
SLC7A5	Other
SLC9A9	Other
SMO	Other
SPP1	Other
STAT3	Other
STK17A	Other
TERT	Other
TFAM	Other
TFRC	Other
TGFB1	Other
TH	Other
TNFRSF10A	Other
TRPV4	Other
TUBB1	Other
VEGFA	Other
WNT1	Other
WT1	Other
XIAP	Other
YAP1	Other

## Sheet: Table S2
Supplementary Table 2. Detailed information on the GWAS summary statistics used in this study.
Dataset	Resource	Sample size	Population	Reference
cis-eQTL	eQTLGen Consortium	31684	European	Võsa U, et al. Nat Genet. 2021. PMID: 34475573. Large-scale cis- and trans-eQTL analyses identify thousands of genetic loci and polygenic scores that regulate blood gene expression.
	The PsychENCODE	1,387	European	Wang et al. Science. 2018. PMID:30545857. Comprehensive functional genomic resource and integrative model for the human brain.
cis-pQTL	INTERVAL (Sun Benjamin B et al.)	3301	European	Sun Benjamin B, et al. Nature. 2018. PMID: 29875488. Genomic atlas of the human plasma proteome.
	deCODE (Ferkingstad et al.)	35559	European	Ferkingstad E, et al. Nat Genet. 2021. PMID: 34857953. Large-scale integration of the plasma proteome with genetics and disease.
all glioma	Melin BS, et al.	30657(12,488 cases and 18,169 controls)	European	Melin BS, et al. Nat Genet. 2017. PMID: 28346443. Genome-wide association study of glioma subtypes identifies specific differences in genetic susceptibility to glioblastoma and non-glioblastoma tumors
Glioblastoma (GBM)	Melin BS, et al.	24352(6,183 cases and 18,169 controls)	European	Melin BS, et al. Nat Genet. 2017. PMID: 28346443. Genome-wide association study of glioma subtypes identifies specific differences in genetic susceptibility to glioblastoma and non-glioblastoma tumors
non-GBM	Melin BS, et al.	23989(5,820 cases and 18,169 controls)	European	Melin BS, et al. Nat Genet. 2017. PMID: 28346443. Genome-wide association study of glioma subtypes identifies specific differences in genetic susceptibility to glioblastoma and non-glioblastoma tumors

## Sheet: Table S3
Supplementary Table 3. Summary of MR analysis results utilizing blood cis-eQTLs from the eQTLGen consortium.
exposure	tissue	outcome	method	nsnp	b	se	pval	or	or_lci95	or_uci95
ABCC3	blood	All glioma	Inverse variance weighted	19	-0.0390879	0.0323419	0.226823	0.961666	0.902598	1.0246
ABCC3	blood	All glioma	Weighted median	19	-0.0790419	0.0444016	0.07505	0.924001	0.846988	1.00802
ABCC3	blood	All glioma	MR Egger	19	-0.0552125	0.0611296	0.379038	0.946284	0.839435	1.06673
AKT1	blood	All glioma	Inverse variance weighted	5	-0.119299	0.0968714	0.218129	0.887542	0.734058	1.07312
AKT1	blood	All glioma	Weighted median	5	-0.169647	0.0795901	0.0330476	0.843963	0.722063	0.986443
AKT1	blood	All glioma	MR Egger	5	-0.19426	0.244972	0.48571	0.823443	0.509459	1.33094
BCL6	blood	All glioma	Inverse variance weighted	5	0.0771602	0.19037	0.685244	1.08022	0.743814	1.56876
BCL6	blood	All glioma	Weighted median	5	0.0386659	0.173493	0.823639	1.03942	0.739796	1.4604
BCL6	blood	All glioma	MR Egger	5	-0.889872	0.402418	0.113962	0.410708	0.186633	0.903813
CAD	blood	All glioma	Inverse variance weighted	4	-0.161348	0.131991	0.221552	0.850996	0.657013	1.10225
CAD	blood	All glioma	Weighted median	4	-0.184429	0.137807	0.180794	0.831579	0.634746	1.08945
CAD	blood	All glioma	MR Egger	4	0.496268	0.796898	0.596992	1.64258	0.344503	7.83177
CCR2	blood	All glioma	Inverse variance weighted	8	-0.0636849	0.0702186	0.364433	0.938301	0.817656	1.07675
CCR2	blood	All glioma	Weighted median	8	-0.0857299	0.076764	0.264081	0.917842	0.789633	1.06687
CCR2	blood	All glioma	MR Egger	8	-0.105189	0.126242	0.436619	0.900155	0.702843	1.15286
CD274	blood	All glioma	Inverse variance weighted	4	0.028466	0.128884	0.825198	1.02888	0.799197	1.32456
CD274	blood	All glioma	Weighted median	4	0.0769278	0.102521	0.453035	1.07996	0.883369	1.32031
CD274	blood	All glioma	MR Egger	4	0.186027	0.172175	0.392908	1.20445	0.859472	1.68791
CD44	blood	All glioma	Inverse variance weighted	3	0.0328299	0.138427	0.812529	1.03337	0.787819	1.35547
CD44	blood	All glioma	Weighted median	3	0.0453821	0.148615	0.760087	1.04643	0.781998	1.40027
CD44	blood	All glioma	MR Egger	3	0.428385	0.36159	0.4463	1.53478	0.755533	3.11772
CD47	blood	All glioma	Inverse variance weighted	13	-0.095572	0.0452104	0.0345204	0.908853	0.831782	0.993064
CD47	blood	All glioma	Weighted median	13	-0.0819785	0.0517041	0.112845	0.921292	0.832503	1.01955
CD47	blood	All glioma	MR Egger	13	-0.0351268	0.0759494	0.652735	0.965483	0.831946	1.12045
CTSC	blood	All glioma	Inverse variance weighted	15	0.0182527	0.039841	0.646853	1.01842	0.941919	1.10113
CTSC	blood	All glioma	Weighted median	15	-0.0159869	0.0485883	0.742135	0.98414	0.894742	1.08247
CTSC	blood	All glioma	MR Egger	15	-0.0399697	0.0604687	0.520157	0.960819	0.853433	1.08172
CUL7	blood	All glioma	Inverse variance weighted	6	-0.0103224	0.0760242	0.891997	0.989731	0.852715	1.14876
CUL7	blood	All glioma	Weighted median	6	0.00512905	0.0793402	0.948456	1.00514	0.860383	1.17426
CUL7	blood	All glioma	MR Egger	6	0.0983311	0.131123	0.495006	1.10333	0.853277	1.42666
ELOVL6	blood	All glioma	Inverse variance weighted	5	-0.00637913	0.0982004	0.948206	0.993641	0.819671	1.20454
ELOVL6	blood	All glioma	Weighted median	5	-0.013723	0.111019	0.901625	0.986371	0.793485	1.22614
ELOVL6	blood	All glioma	MR Egger	5	-0.078245	0.161071	0.660393	0.924738	0.674392	1.26802
ENPP2	blood	All glioma	Inverse variance weighted	4	-0.0395938	0.0623312	0.525287	0.96118	0.850643	1.08608
ENPP2	blood	All glioma	Weighted median	4	-0.0487832	0.0684778	0.476221	0.952388	0.832769	1.08919
ENPP2	blood	All glioma	MR Egger	4	-0.100919	0.227493	0.700697	0.904006	0.578795	1.41194
EPAS1	blood	All glioma	Inverse variance weighted	5	-0.0277379	0.156987	0.859753	0.972643	0.715028	1.32307
EPAS1	blood	All glioma	Weighted median	5	-0.0788244	0.185388	0.670701	0.924202	0.642631	1.32915
EPAS1	blood	All glioma	MR Egger	5	-0.283237	0.542457	0.637677	0.753341	0.260162	2.18142
EREG	blood	All glioma	Inverse variance weighted	3	0.409437	0.381543	0.283222	1.50597	0.71292	3.18121
EREG	blood	All glioma	Weighted median	3	0.134309	0.315493	0.670318	1.14375	0.616278	2.12267
EREG	blood	All glioma	MR Egger	3	5.01057	2.10759	0.253478	149.99	2.41016	9334.18
ESR2	blood	All glioma	Inverse variance weighted	6	-0.0238404	0.141611	0.866307	0.976442	0.739784	1.28881
ESR2	blood	All glioma	Weighted median	6	-0.0474218	0.103383	0.646449	0.953685	0.77876	1.1679
ESR2	blood	All glioma	MR Egger	6	-0.0858266	0.434287	0.852974	0.917753	0.39179	2.1498
FGF2	blood	All glioma	Inverse variance weighted	2	0.225602	0.157945	0.15319	1.25308	0.919458	1.70775
FPR1	blood	All glioma	Inverse variance weighted	13	0.00970629	0.0322599	0.763508	1.00975	0.947884	1.07566
FPR1	blood	All glioma	Weighted median	13	0.00878995	0.0373973	0.814176	1.00883	0.937528	1.08555
FPR1	blood	All glioma	MR Egger	13	0.0121606	0.0481352	0.805209	1.01223	0.921102	1.11238
FTO	blood	All glioma	Inverse variance weighted	5	-0.0469151	0.0939029	0.617348	0.954168	0.793767	1.14698
FTO	blood	All glioma	Weighted median	5	-0.0670331	0.10189	0.510606	0.935164	0.765873	1.14188
FTO	blood	All glioma	MR Egger	5	0.194432	0.176521	0.351137	1.21462	0.859375	1.71672
FURIN	blood	All glioma	Inverse variance weighted	5	0.0800996	0.0910978	0.379255	1.08339	0.906239	1.29518
FURIN	blood	All glioma	Weighted median	5	0.060415	0.103152	0.558084	1.06228	0.867827	1.3003
FURIN	blood	All glioma	MR Egger	5	0.0290274	0.186539	0.886221	1.02945	0.714203	1.48385
GZMB	blood	All glioma	Inverse variance weighted	9	-0.0180251	0.0619688	0.771148	0.982136	0.869807	1.10897
GZMB	blood	All glioma	Weighted median	9	-0.0475889	0.0688603	0.489507	0.953526	0.833139	1.09131
GZMB	blood	All glioma	MR Egger	9	-0.0888702	0.094164	0.376707	0.914964	0.760764	1.10042
HSP90AA1	blood	All glioma	Inverse variance weighted	6	0.0495399	0.087608	0.571752	1.05079	0.884996	1.24764
HSP90AA1	blood	All glioma	Weighted median	6	0.0372188	0.0923527	0.686943	1.03792	0.866067	1.24387
HSP90AA1	blood	All glioma	MR Egger	6	-0.0065817	0.125911	0.960818	0.99344	0.776183	1.27151
IDO1	blood	All glioma	Inverse variance weighted	7	-0.129708	0.064959	0.045851	0.878352	0.773347	0.997615
IDO1	blood	All glioma	Weighted median	7	-0.145814	0.0684804	0.0332306	0.864318	0.755757	0.988474
IDO1	blood	All glioma	MR Egger	7	-0.087348	0.145388	0.574173	0.916358	0.689141	1.21849
IGF1R	blood	All glioma	Inverse variance weighted	11	-0.137267	0.0779432	0.0782187	0.871737	0.748237	1.01562
IGF1R	blood	All glioma	Weighted median	11	-0.169003	0.0992721	0.0886764	0.844506	0.695186	1.0259
IGF1R	blood	All glioma	MR Egger	11	-0.0450511	0.171592	0.79881	0.955949	0.682925	1.33812
IGFBP3	blood	All glioma	Inverse variance weighted	11	-0.126561	0.0549989	0.0213828	0.88112	0.791078	0.981412
IGFBP3	blood	All glioma	Weighted median	11	-0.116951	0.0664487	0.0784038	0.889629	0.780992	1.01338
IGFBP3	blood	All glioma	MR Egger	11	-0.223047	0.0848145	0.0273668	0.800077	0.677542	0.944773
IRX3	blood	All glioma	Inverse variance weighted	8	-0.0844383	0.0602401	0.161006	0.919028	0.816679	1.0342
IRX3	blood	All glioma	Weighted median	8	-0.0679568	0.0536095	0.204931	0.934301	0.841111	1.03782
IRX3	blood	All glioma	MR Egger	8	-0.0936247	0.0975697	0.374328	0.910624	0.752119	1.10253
KLRB1	blood	All glioma	Inverse variance weighted	5	-0.136355	0.148502	0.358511	0.872533	0.65219	1.16732
KLRB1	blood	All glioma	Weighted median	5	-0.133927	0.108878	0.21867	0.874654	0.706574	1.08272
KLRB1	blood	All glioma	MR Egger	5	0.060551	0.26089	0.831397	1.06242	0.637122	1.77162
KLRC1	blood	All glioma	Inverse variance weighted	9	-0.0506387	0.0748091	0.498466	0.950622	0.820973	1.10074
KLRC1	blood	All glioma	Weighted median	9	-0.0374294	0.0643098	0.560555	0.963262	0.849186	1.09266
KLRC1	blood	All glioma	MR Egger	9	0.0856365	0.136943	0.55158	1.08941	0.832958	1.42482
LILRB1	blood	All glioma	Inverse variance weighted	11	0.0167956	0.0503238	0.738567	1.01694	0.92142	1.12236
LILRB1	blood	All glioma	Weighted median	11	-0.00661867	0.0595595	0.911516	0.993403	0.88395	1.11641
LILRB1	blood	All glioma	MR Egger	11	-0.0271288	0.0689851	0.703283	0.973236	0.850152	1.11414
LPAR1	blood	All glioma	Inverse variance weighted	23	0.0360533	0.0253749	0.155368	1.03671	0.986412	1.08958
LPAR1	blood	All glioma	Weighted median	23	0.0168141	0.0368819	0.648469	1.01696	0.946036	1.09319
LPAR1	blood	All glioma	MR Egger	23	-0.0183747	0.0443325	0.68273	0.981793	0.900085	1.07092
LTBR	blood	All glioma	Inverse variance weighted	7	-0.0399254	0.0571272	0.484623	0.960861	0.859079	1.0747
LTBR	blood	All glioma	Weighted median	7	-0.0557323	0.0580585	0.337089	0.945792	0.844064	1.05978
LTBR	blood	All glioma	MR Egger	7	-0.0157636	0.113678	0.895124	0.98436	0.787751	1.23004
MAPK14	blood	All glioma	Inverse variance weighted	4	-0.0576507	0.206105	0.779696	0.94398	0.630265	1.41385
MAPK14	blood	All glioma	Weighted median	4	-0.132741	0.185732	0.474798	0.875692	0.60849	1.26023
MAPK14	blood	All glioma	MR Egger	4	-0.451306	0.27567	0.243253	0.636796	0.370976	1.09309
MDM2	blood	All glioma	Inverse variance weighted	8	0.150214	0.0661937	0.0232497	1.16208	1.02069	1.32307
MDM2	blood	All glioma	Weighted median	8	0.146432	0.0748732	0.0504962	1.1577	0.999681	1.34069
MDM2	blood	All glioma	MR Egger	8	0.0443844	0.136246	0.755663	1.04538	0.800388	1.36537
MTOR	blood	All glioma	Inverse variance weighted	4	0.109897	0.118986	0.355689	1.11616	0.883984	1.40932
MTOR	blood	All glioma	Weighted median	4	0.12761	0.083347	0.125751	1.13611	0.964882	1.33773
MTOR	blood	All glioma	MR Egger	4	0.0180361	0.233815	0.945536	1.0182	0.643882	1.61013
NEK9	blood	All glioma	Inverse variance weighted	3	0.0433915	0.24755	0.860857	1.04435	0.642874	1.69654
NEK9	blood	All glioma	Weighted median	3	0.0719623	0.29581	0.807795	1.07461	0.601803	1.9189
NEK9	blood	All glioma	MR Egger	3	-0.362255	0.528325	0.617365	0.696105	0.247147	1.96062
NFKB1	blood	All glioma	Inverse variance weighted	3	-0.00525406	0.0935007	0.955188	0.99476	0.828188	1.19483
NFKB1	blood	All glioma	Weighted median	3	-0.031249	0.09612	0.745102	0.969234	0.802804	1.17017
NFKB1	blood	All glioma	MR Egger	3	-0.275242	0.248213	0.467156	0.759388	0.466854	1.23523
NOTCH1	blood	All glioma	Inverse variance weighted	5	0.0631839	0.10967	0.564531	1.06522	0.859186	1.32067
NOTCH1	blood	All glioma	Weighted median	5	0.0577838	0.115328	0.616345	1.05949	0.845134	1.3282
NOTCH1	blood	All glioma	MR Egger	5	0.139193	0.176471	0.487842	1.14935	0.813271	1.6243
NT5E	blood	All glioma	Inverse variance weighted	15	0.0245776	0.0486001	0.61306	1.02488	0.931761	1.12731
NT5E	blood	All glioma	Weighted median	15	0.0916886	0.0514527	0.0747497	1.09602	0.990883	1.21232
NT5E	blood	All glioma	MR Egger	15	0.0230598	0.0738346	0.759753	1.02333	0.885453	1.18267
PDCD1	blood	All glioma	Inverse variance weighted	5	0.473951	0.173415	0.00627509	1.60633	1.14346	2.25657
PDCD1	blood	All glioma	Weighted median	5	0.385062	0.161087	0.0168298	1.46971	1.07179	2.01535
PDCD1	blood	All glioma	MR Egger	5	0.505283	0.587804	0.453212	1.65745	0.523712	5.24555
PTGS2	blood	All glioma	Inverse variance weighted	5	-0.0603185	0.0588748	0.305589	0.941465	0.838859	1.05662
PTGS2	blood	All glioma	Weighted median	5	-0.130313	0.0718271	0.0696373	0.87782	0.762545	1.01052
PTGS2	blood	All glioma	MR Egger	5	-0.188692	0.0965006	0.145511	0.828041	0.685345	1.00045
PTK2	blood	All glioma	Inverse variance weighted	6	-0.0487476	0.16146	0.762715	0.952421	0.694052	1.30697
PTK2	blood	All glioma	Weighted median	6	-0.11404	0.116737	0.328621	0.892223	0.709749	1.12161
PTK2	blood	All glioma	MR Egger	6	-0.533231	0.236324	0.0870305	0.586706	0.369196	0.93236
PTPRN	blood	All glioma	Inverse variance weighted	5	0.0816488	0.0673446	0.225358	1.08507	0.9509	1.23818
PTPRN	blood	All glioma	Weighted median	5	0.0895398	0.0714888	0.210387	1.09367	0.95068	1.25817
PTPRN	blood	All glioma	MR Egger	5	0.20307	0.184067	0.350477	1.22516	0.854104	1.75741
QSOX1	blood	All glioma	Inverse variance weighted	13	0.0324499	0.0544622	0.551293	1.03298	0.928397	1.14935
QSOX1	blood	All glioma	Weighted median	13	-0.0154959	0.0614889	0.801032	0.984623	0.87283	1.11074
QSOX1	blood	All glioma	MR Egger	13	-0.100281	0.110272	0.382633	0.904583	0.728758	1.12283
SLC44A1	blood	All glioma	Inverse variance weighted	4	-0.20746	0.158308	0.190031	0.812646	0.595864	1.1083
SLC44A1	blood	All glioma	Weighted median	4	-0.230969	0.185236	0.212439	0.793764	0.552097	1.14122
SLC44A1	blood	All glioma	MR Egger	4	-0.246176	0.806194	0.788945	0.781785	0.161006	3.79606
SLC7A5	blood	All glioma	Inverse variance weighted	7	-0.210942	0.0888087	0.0175377	0.809821	0.680446	0.963795
SLC7A5	blood	All glioma	Weighted median	7	-0.192028	0.107415	0.0738208	0.825284	0.668605	1.01868
SLC7A5	blood	All glioma	MR Egger	7	-0.0762259	0.173529	0.678801	0.926607	0.659455	1.30198
SLC9A9	blood	All glioma	Inverse variance weighted	6	-0.145045	0.131875	0.271391	0.864983	0.667964	1.12011
SLC9A9	blood	All glioma	Weighted median	6	-0.102446	0.167057	0.539717	0.902627	0.650589	1.2523
SLC9A9	blood	All glioma	MR Egger	6	-0.659973	0.28801	0.0837194	0.516865	0.293913	0.908943
SPP1	blood	All glioma	Inverse variance weighted	17	0.0202016	0.0391887	0.606207	1.02041	0.944964	1.10187
SPP1	blood	All glioma	Weighted median	17	0.00384843	0.0442227	0.930653	1.00386	0.920509	1.09475
SPP1	blood	All glioma	MR Egger	17	0.0378632	0.0599488	0.53716	1.03859	0.923452	1.16808
SRC	blood	All glioma	Inverse variance weighted	5	-0.0650208	0.177173	0.713627	0.937048	0.662139	1.3261
SRC	blood	All glioma	Weighted median	5	-0.0553587	0.212473	0.794444	0.946146	0.623875	1.43489
SRC	blood	All glioma	MR Egger	5	0.116003	0.651178	0.869961	1.123	0.31339	4.02415
STAT3	blood	All glioma	Inverse variance weighted	6	-0.125234	0.103964	0.228359	0.88229	0.719641	1.0817
STAT3	blood	All glioma	Weighted median	6	-0.134244	0.11837	0.25675	0.874376	0.69333	1.1027
STAT3	blood	All glioma	MR Egger	6	0.0483217	0.354377	0.898127	1.04951	0.524003	2.10202
TFRC	blood	All glioma	Inverse variance weighted	5	0.106663	0.0671409	0.112139	1.11256	0.975376	1.26904
TFRC	blood	All glioma	Weighted median	5	0.122854	0.0704714	0.0812774	1.13072	0.984846	1.2982
TFRC	blood	All glioma	MR Egger	5	0.140561	0.110778	0.294001	1.15092	0.926293	1.43002
TIGIT	blood	All glioma	Inverse variance weighted	8	0.118994	0.0982739	0.225957	1.12636	0.929022	1.36562
TIGIT	blood	All glioma	Weighted median	8	0.0571282	0.12411	0.6453	1.05879	0.830167	1.35038
TIGIT	blood	All glioma	MR Egger	8	0.0637661	0.198792	0.759265	1.06584	0.721901	1.57365
TNFRSF10A	blood	All glioma	Inverse variance weighted	8	0.0442751	0.0891313	0.619372	1.04527	0.877725	1.2448
TNFRSF10A	blood	All glioma	Weighted median	8	0.104343	0.0685612	0.128034	1.10998	0.97041	1.26963
TNFRSF10A	blood	All glioma	MR Egger	8	0.39985	0.173079	0.0602506	1.4916	1.06249	2.09402
TRPV4	blood	All glioma	Inverse variance weighted	4	0.0364394	0.106451	0.732117	1.03711	0.841807	1.27773
TRPV4	blood	All glioma	Weighted median	4	0.0787232	0.129767	0.544083	1.0819	0.838936	1.39524
TRPV4	blood	All glioma	MR Egger	4	0.268931	0.266616	0.419323	1.30856	0.775974	2.2067
VEGFA	blood	All glioma	Inverse variance weighted	7	-0.0276042	0.0717216	0.700326	0.972773	0.845203	1.1196
VEGFA	blood	All glioma	Weighted median	7	-0.017319	0.0752534	0.817981	0.98283	0.84805	1.13903
VEGFA	blood	All glioma	MR Egger	7	-0.0867276	0.13346	0.544465	0.916927	0.705881	1.19107
WEE1	blood	All glioma	Inverse variance weighted	3	-0.0126989	0.0891118	0.886681	0.987381	0.829147	1.17581
WEE1	blood	All glioma	Weighted median	3	-0.00350778	0.0908933	0.969215	0.996498	0.833886	1.19082
WEE1	blood	All glioma	MR Egger	3	-0.048378	0.196185	0.846084	0.952774	0.648625	1.39954
BCL2	blood	All glioma	Inverse variance weighted	3	0.127574	0.22414	0.569238	1.13607	0.732172	1.76277
BCL2	blood	All glioma	Weighted median	3	0.0685532	0.259822	0.791898	1.07096	0.643588	1.78212
BCL2	blood	All glioma	MR Egger	3	0.651203	0.932137	0.611793	1.91785	0.308576	11.9197
BSG	blood	All glioma	Inverse variance weighted	5	0.233582	0.0755624	0.00199317	1.26312	1.08924	1.46475
BSG	blood	All glioma	Weighted median	5	0.243687	0.0808032	0.00256298	1.27594	1.08906	1.4949
BSG	blood	All glioma	MR Egger	5	0.268712	0.105706	0.0845272	1.30828	1.06346	1.60946
CD163	blood	All glioma	Inverse variance weighted	3	0.309795	0.23609	0.189457	1.36315	0.85818	2.16524
CD163	blood	All glioma	Weighted median	3	0.196138	0.19854	0.323201	1.21669	0.824481	1.79549
CD163	blood	All glioma	MR Egger	3	-0.224784	0.654743	0.789464	0.798689	0.221335	2.88208
CD27	blood	All glioma	Inverse variance weighted	2	-0.470931	0.174593	0.00699012	0.624421	0.443467	0.879212
CTLA4	blood	All glioma	Inverse variance weighted	2	-0.208681	0.130255	0.109135	0.811654	0.628776	1.04772
DNMT1	blood	All glioma	Inverse variance weighted	5	-0.0767284	0.269085	0.775533	0.926141	0.546547	1.56938
DNMT1	blood	All glioma	Weighted median	5	-0.174959	0.212476	0.410264	0.839492	0.553545	1.27315
DNMT1	blood	All glioma	MR Egger	5	-1.36905	1.28363	0.364392	0.254349	0.0205484	3.14834
EEF1A1	blood	All glioma	Inverse variance weighted	8	0.0199324	0.0671422	0.766567	1.02013	0.894343	1.16361
EEF1A1	blood	All glioma	Weighted median	8	0.12295	0.082053	0.134025	1.13083	0.962834	1.32813
EEF1A1	blood	All glioma	MR Egger	8	-0.187161	0.237483	0.460631	0.829311	0.520676	1.32089
ESR1	blood	All glioma	Inverse variance weighted	2	-0.0085866	0.149521	0.954205	0.99145	0.739598	1.32906
HDAC1	blood	All glioma	Inverse variance weighted	2	-0.447083	0.286402	0.118516	0.639491	0.364791	1.12105
IL2RA	blood	All glioma	Inverse variance weighted	6	-0.327754	0.11391	0.00401088	0.72054	0.576363	0.900784
IL2RA	blood	All glioma	Weighted median	6	-0.273979	0.131231	0.0368193	0.760348	0.587904	0.983373
IL2RA	blood	All glioma	MR Egger	6	-0.0652771	0.314231	0.845583	0.936808	0.506025	1.73432
ITGA9	blood	All glioma	Inverse variance weighted	8	0.0138772	0.0798887	0.862096	1.01397	0.86701	1.18585
ITGA9	blood	All glioma	Weighted median	8	-0.0522887	0.0912869	0.566783	0.949055	0.793572	1.135
ITGA9	blood	All glioma	MR Egger	8	-0.106016	0.264993	0.702959	0.89941	0.535046	1.51191
KIR2DL1	blood	All glioma	Inverse variance weighted	3	0.196206	0.193766	0.311256	1.21678	0.832289	1.77888
KIR2DL1	blood	All glioma	Weighted median	3	0.163804	0.20557	0.42555	1.17798	0.787326	1.76248
KIR2DL1	blood	All glioma	MR Egger	3	0.500077	0.829466	0.654607	1.64885	0.324433	8.37984
MAP2K1	blood	All glioma	Inverse variance weighted	4	-0.224102	0.133371	0.0928997	0.799233	0.615384	1.03801
MAP2K1	blood	All glioma	Weighted median	4	-0.201452	0.144004	0.161834	0.817543	0.616498	1.08415
MAP2K1	blood	All glioma	MR Egger	4	0.53838	0.607665	0.469097	1.71323	0.520668	5.63728
MAPK1	blood	All glioma	Inverse variance weighted	3	0.010035	0.198074	0.959594	1.01009	0.6851	1.48923
MAPK1	blood	All glioma	Weighted median	3	0.0301041	0.157051	0.84799	1.03056	0.757512	1.40203
MAPK1	blood	All glioma	MR Egger	3	0.620766	0.377361	0.347725	1.86035	0.887931	3.89772
MAPK8	blood	All glioma	Inverse variance weighted	4	-0.128506	0.062688	0.040372	0.879409	0.777731	0.994379
MAPK8	blood	All glioma	Weighted median	4	-0.120471	0.0636398	0.0583566	0.886503	0.782544	1.00427
MAPK8	blood	All glioma	MR Egger	4	-0.0693383	0.108989	0.589743	0.933011	0.753552	1.15521
NRP1	blood	All glioma	Inverse variance weighted	13	-0.0679303	0.058075	0.242122	0.934326	0.833804	1.04697
NRP1	blood	All glioma	Weighted median	13	-0.103102	0.057672	0.0738185	0.902035	0.805623	1.00998
NRP1	blood	All glioma	MR Egger	13	-0.188876	0.0924847	0.0658501	0.827889	0.690634	0.992423
PGF	blood	All glioma	Inverse variance weighted	2	0.157856	0.128657	0.219839	1.171	0.909999	1.50685
S100A9	blood	All glioma	Inverse variance weighted	4	-0.0635594	0.0631282	0.314017	0.938418	0.829203	1.06202
S100A9	blood	All glioma	Weighted median	4	-0.0646519	0.064166	0.313659	0.937394	0.826614	1.06302
S100A9	blood	All glioma	MR Egger	4	-0.0618888	0.150038	0.719994	0.939987	0.700499	1.26135
SIRPA	blood	All glioma	Inverse variance weighted	6	0.137315	0.0950184	0.148419	1.14719	0.952256	1.38203
SIRPA	blood	All glioma	Weighted median	6	0.173253	0.109186	0.112566	1.18917	0.960067	1.47294
SIRPA	blood	All glioma	MR Egger	6	-0.237691	0.350611	0.535004	0.788446	0.396575	1.56754
SMO	blood	All glioma	Inverse variance weighted	3	-0.0803215	0.200613	0.688876	0.92282	0.622805	1.36736
SMO	blood	All glioma	Weighted median	3	-0.13311	0.220257	0.545618	0.875369	0.568466	1.34796
SMO	blood	All glioma	MR Egger	3	0.193143	0.749873	0.839516	1.21306	0.278982	5.27455
TERT	blood	All glioma	Inverse variance weighted	2	4.56071	3.42739	0.183299	95.6512	0.115675	79093.6
TNFRSF9	blood	All glioma	Inverse variance weighted	5	0.0681527	0.176187	0.698889	1.07053	0.757923	1.51207
TNFRSF9	blood	All glioma	Weighted median	5	-0.0424499	0.11636	0.71525	0.958438	0.762986	1.20396
TNFRSF9	blood	All glioma	MR Egger	5	-0.201596	0.322435	0.576149	0.817425	0.434496	1.53784
BCL2L11	blood	All glioma	Inverse variance weighted	4	-0.189473	0.190046	0.318773	0.827395	0.570088	1.20084
BCL2L11	blood	All glioma	Weighted median	4	-0.106319	0.166834	0.523944	0.899138	0.648358	1.24692
BCL2L11	blood	All glioma	MR Egger	4	-0.119506	0.636812	0.868456	0.887359	0.254703	3.09147
CLEC4G	blood	All glioma	Inverse variance weighted	9	0.0267079	0.0583369	0.64708	1.02707	0.916098	1.15148
CLEC4G	blood	All glioma	Weighted median	9	0.0597504	0.0642531	0.352412	1.06157	0.935957	1.20404
CLEC4G	blood	All glioma	MR Egger	9	0.157041	0.1049	0.178046	1.17004	0.952597	1.43713
DNM2	blood	All glioma	Inverse variance weighted	2	0.00902273	0.22351	0.9678	1.00906	0.651122	1.56378
HAVCR2	blood	All glioma	Inverse variance weighted	10	-0.0504455	0.0764326	0.509254	0.950806	0.818523	1.10447
HAVCR2	blood	All glioma	Weighted median	10	-0.0521604	0.0839557	0.534412	0.949177	0.80516	1.11895
HAVCR2	blood	All glioma	MR Egger	10	-0.0326667	0.136965	0.817486	0.967861	0.739991	1.2659
IDH1	blood	All glioma	Inverse variance weighted	2	0.150846	0.303475	0.619146	1.16282	0.641488	2.10783
KRAS	blood	All glioma	Inverse variance weighted	3	0.0982732	0.208595	0.637555	1.10326	0.733027	1.6605
KRAS	blood	All glioma	Weighted median	3	0.12213	0.234562	0.602595	1.1299	0.713473	1.78938
KRAS	blood	All glioma	MR Egger	3	0.191992	1.13095	0.892947	1.21166	0.132036	11.1191
NKX3-1	blood	All glioma	Inverse variance weighted	24	0.0411987	0.0348173	0.236697	1.04206	0.973319	1.11565
NKX3-1	blood	All glioma	Weighted median	24	0.0170997	0.0483343	0.723504	1.01725	0.925302	1.11833
NKX3-1	blood	All glioma	MR Egger	24	-0.0459236	0.0622906	0.468762	0.955115	0.845343	1.07914
OLIG2	blood	All glioma	Inverse variance weighted	2	-0.246432	0.14465	0.0884469	0.781584	0.588637	1.03778
PFKM	blood	All glioma	Inverse variance weighted	5	-0.0111917	0.0821471	0.891632	0.988871	0.841811	1.16162
PFKM	blood	All glioma	Weighted median	5	-0.022286	0.0860043	0.795538	0.977961	0.826253	1.15752
PFKM	blood	All glioma	MR Egger	5	-0.150437	0.224805	0.55127	0.860332	0.553743	1.33667
TFAM	blood	All glioma	Inverse variance weighted	15	-0.00101346	0.038075	0.978765	0.998987	0.92715	1.07639
TFAM	blood	All glioma	Weighted median	15	0.00254064	0.0440612	0.954018	1.00254	0.919597	1.09297
TFAM	blood	All glioma	MR Egger	15	-0.00674355	0.0894471	0.941051	0.993279	0.833551	1.18361
EZH2	blood	All glioma	Wald ratio	1	0.242865	0.426893	0.569415	1.2749	0.5522	2.94343
FOXM1	blood	All glioma	Wald ratio	1	0.378026	0.491938	0.442224	1.4594	0.556453	3.82755
GLI1	blood	All glioma	Wald ratio	1	0.103041	0.27612	0.709019	1.10854	0.645226	1.90453
CDK4	blood	All glioma	Wald ratio	1	-0.344146	0.328488	0.294792	0.708825	0.372327	1.34944
CDK6	blood	All glioma	Wald ratio	1	0.561501	0.448077	0.210157	1.7533	0.728527	4.21956
ERBB2	blood	All glioma	Wald ratio	1	0.175124	0.285304	0.539336	1.19139	0.681083	2.08406
STK17A	blood	All glioma	Wald ratio	1	0.568561	0.474633	0.230958	1.76572	0.696478	4.4765
BRAF	blood	All glioma	Wald ratio	1	-0.183304	0.37251	0.622664	0.832515	0.401149	1.72774
CHEK1	blood	All glioma	Wald ratio	1	-0.439499	0.529301	0.406347	0.644359	0.228338	1.81835
CSNK2A1	blood	All glioma	Wald ratio	1	-0.0709375	0.352644	0.840574	0.93152	0.466676	1.85938
CXCR4	blood	All glioma	Wald ratio	1	0.247166	0.360969	0.493515	1.28039	0.631073	2.5978
HNRNPA1	blood	All glioma	Wald ratio	1	-0.0471053	0.240328	0.844607	0.953987	0.595622	1.52797
IDH2	blood	All glioma	Wald ratio	1	-0.314326	0.389999	0.420263	0.730281	0.340029	1.56843
KDM1A	blood	All glioma	Wald ratio	1	-0.339194	0.230179	0.140587	0.712344	0.453688	1.11847
KIF11	blood	All glioma	Wald ratio	1	-0.0954622	0.245619	0.697528	0.908953	0.56165	1.47101
LAG3	blood	All glioma	Wald ratio	1	-0.426559	0.284481	0.133762	0.652751	0.37376	1.13999
MYB	blood	All glioma	Wald ratio	1	-0.62618	0.429686	0.145034	0.53463	0.230302	1.24111
NFE2L2	blood	All glioma	Wald ratio	1	-0.121664	0.319282	0.703162	0.885446	0.47357	1.65554
PLK1	blood	All glioma	Wald ratio	1	-0.335624	0.116344	0.00391711	0.714892	0.569124	0.897996
TGFB1	blood	All glioma	Wald ratio	1	-0.0308625	0.443454	0.944515	0.969609	0.406557	2.31245
TUBB1	blood	All glioma	Wald ratio	1	-0.129884	0.405113	0.748504	0.878197	0.396966	1.94281
ABCC3	blood	GBM	Inverse variance weighted	19	-0.0471529	0.0398593	0.236816	0.953942	0.882252	1.03146
ABCC3	blood	GBM	Weighted median	19	-0.00242325	0.0569355	0.966051	0.99758	0.892243	1.11535
ABCC3	blood	GBM	MR Egger	19	-0.030868	0.0753381	0.687124	0.969604	0.836498	1.12389
AKT1	blood	GBM	Inverse variance weighted	5	-0.0588993	0.113068	0.602423	0.942802	0.755396	1.1767
AKT1	blood	GBM	Weighted median	5	-0.152774	0.0952412	0.108697	0.858324	0.712164	1.03448
AKT1	blood	GBM	MR Egger	5	-0.21255	0.27178	0.491225	0.80852	0.474621	1.37732
BCL6	blood	GBM	Inverse variance weighted	5	0.145058	0.264573	0.583506	1.15611	0.688318	1.94181
BCL6	blood	GBM	Weighted median	5	-0.029319	0.189553	0.877078	0.971107	0.669756	1.40805
BCL6	blood	GBM	MR Egger	5	-0.702853	0.845607	0.466842	0.495171	0.0943973	2.59747
CAD	blood	GBM	Inverse variance weighted	4	0.00333998	0.17758	0.984994	1.00335	0.708421	1.42105
CAD	blood	GBM	Weighted median	4	-0.0262561	0.176082	0.881464	0.974086	0.689784	1.37556
CAD	blood	GBM	MR Egger	4	1.52862	0.965558	0.254224	4.61179	0.694977	30.6033
CCR2	blood	GBM	Inverse variance weighted	8	0.012528	0.0973702	0.897624	1.01261	0.836677	1.22553
CCR2	blood	GBM	Weighted median	8	-0.00203735	0.0955208	0.982983	0.997965	0.827573	1.20344
CCR2	blood	GBM	MR Egger	8	0.114473	0.182358	0.553303	1.12128	0.784311	1.60303
CD274	blood	GBM	Inverse variance weighted	4	-0.0736317	0.237348	0.756388	0.929014	0.583429	1.4793
CD274	blood	GBM	Weighted median	4	0.026643	0.131881	0.839899	1.027	0.79307	1.32993
CD274	blood	GBM	MR Egger	4	0.177338	0.347384	0.66047	1.19403	0.60439	2.35894
CD44	blood	GBM	Inverse variance weighted	3	0.0229989	0.237612	0.922892	1.02327	0.642287	1.63023
CD44	blood	GBM	Weighted median	3	0.118919	0.187297	0.525481	1.12628	0.780217	1.62583
CD44	blood	GBM	MR Egger	3	0.592281	0.623932	0.516564	1.80811	0.532258	6.14223
CD47	blood	GBM	Inverse variance weighted	12	-0.0946257	0.0558877	0.0904289	0.909713	0.815327	1.01503
CD47	blood	GBM	Weighted median	12	-0.0884025	0.0614376	0.15018	0.915392	0.811541	1.03253
CD47	blood	GBM	MR Egger	12	-0.0431179	0.0931423	0.653329	0.957798	0.797976	1.14963
CTSC	blood	GBM	Inverse variance weighted	16	0.0730574	0.0460075	0.112299	1.07579	0.983028	1.17731
CTSC	blood	GBM	Weighted median	16	0.0134787	0.0569383	0.812871	1.01357	0.90654	1.13324
CTSC	blood	GBM	MR Egger	16	-0.0134245	0.0715654	0.853894	0.986665	0.857536	1.13524
CUL7	blood	GBM	Inverse variance weighted	6	0.0360032	0.0934312	0.699982	1.03666	0.863189	1.24499
CUL7	blood	GBM	Weighted median	6	0.0691801	0.101594	0.495906	1.07163	0.878144	1.30775
CUL7	blood	GBM	MR Egger	6	0.221776	0.161144	0.240762	1.24829	0.910223	1.71192
ELOVL6	blood	GBM	Inverse variance weighted	5	0.00668196	0.120256	0.955689	1.0067	0.795313	1.27428
ELOVL6	blood	GBM	Weighted median	5	0.00856974	0.133932	0.948981	1.00861	0.775741	1.31137
ELOVL6	blood	GBM	MR Egger	5	-0.12699	0.197399	0.565812	0.880742	0.598163	1.29682
ENPP2	blood	GBM	Inverse variance weighted	3	-0.0899285	0.0773033	0.244699	0.913997	0.785494	1.06352
ENPP2	blood	GBM	Weighted median	3	-0.0888262	0.0849804	0.295905	0.915005	0.774616	1.08084
ENPP2	blood	GBM	MR Egger	3	0.0577117	0.291945	0.875755	1.05941	0.597799	1.87747
EPAS1	blood	GBM	Inverse variance weighted	5	-0.00595257	0.191876	0.975251	0.994065	0.682476	1.44791
EPAS1	blood	GBM	Weighted median	5	-0.00640308	0.225799	0.977377	0.993617	0.638286	1.54676
EPAS1	blood	GBM	MR Egger	5	0.367605	0.660284	0.616542	1.44427	0.395917	5.26858
EREG	blood	GBM	Inverse variance weighted	3	0.323118	0.483007	0.503513	1.38143	0.536025	3.56018
EREG	blood	GBM	Weighted median	3	-0.0213171	0.37635	0.954831	0.978908	0.468152	2.0469
EREG	blood	GBM	MR Egger	3	6.00524	2.57624	0.257992	405.55	2.60079	63238.7
ESR2	blood	GBM	Inverse variance weighted	6	-0.000828383	0.112706	0.994136	0.999172	0.80113	1.24617
ESR2	blood	GBM	Weighted median	6	-0.0197123	0.124016	0.873709	0.980481	0.768908	1.25027
ESR2	blood	GBM	MR Egger	6	0.0342228	0.32709	0.921707	1.03482	0.545053	1.96466
FGF2	blood	GBM	Inverse variance weighted	2	0.307601	0.193596	0.112086	1.36016	0.930674	1.98784
FPR1	blood	GBM	Inverse variance weighted	10	0.0331778	0.0408209	0.416352	1.03373	0.954249	1.11984
FPR1	blood	GBM	Weighted median	10	0.0507456	0.0447034	0.256308	1.05206	0.963798	1.14839
FPR1	blood	GBM	MR Egger	10	0.084097	0.0602515	0.200304	1.08773	0.966575	1.22408
FTO	blood	GBM	Inverse variance weighted	5	0.0503986	0.103406	0.625985	1.05169	0.85875	1.28798
FTO	blood	GBM	Weighted median	5	0.0748644	0.114416	0.512907	1.07774	0.861232	1.34867
FTO	blood	GBM	MR Egger	5	0.331406	0.215952	0.222435	1.39293	0.912232	2.12692
FURIN	blood	GBM	Inverse variance weighted	5	0.0810115	0.111736	0.468437	1.08438	0.871106	1.34988
FURIN	blood	GBM	Weighted median	5	0.0940338	0.123466	0.446287	1.0986	0.862467	1.39938
FURIN	blood	GBM	MR Egger	5	0.102889	0.228874	0.683532	1.10837	0.707722	1.73583
GZMB	blood	GBM	Inverse variance weighted	9	0.014697	0.0762868	0.847229	1.01481	0.873869	1.17847
GZMB	blood	GBM	Weighted median	9	0.0121453	0.0896888	0.892283	1.01222	0.849043	1.20676
GZMB	blood	GBM	MR Egger	9	-0.0229965	0.115414	0.847729	0.977266	0.779418	1.22534
HSP90AA1	blood	GBM	Inverse variance weighted	6	-0.0950468	0.107174	0.375162	0.90933	0.737044	1.12189
HSP90AA1	blood	GBM	Weighted median	6	-0.112982	0.114918	0.325529	0.893167	0.713038	1.1188
HSP90AA1	blood	GBM	MR Egger	6	-0.133395	0.154008	0.435267	0.875119	0.647102	1.18348
IDO1	blood	GBM	Inverse variance weighted	7	-0.191194	0.0777612	0.0139428	0.825972	0.709208	0.96196
IDO1	blood	GBM	Weighted median	7	-0.22084	0.0941003	0.0189325	0.801845	0.666792	0.964251
IDO1	blood	GBM	MR Egger	7	-0.152565	0.174724	0.422513	0.858503	0.609557	1.20912
IGF1R	blood	GBM	Inverse variance weighted	10	-0.14799	0.0971892	0.127833	0.862439	0.712852	1.04342
IGF1R	blood	GBM	Weighted median	10	-0.160301	0.118764	0.1771	0.851887	0.674975	1.07517
IGF1R	blood	GBM	MR Egger	10	-0.130977	0.213412	0.55644	0.877238	0.577375	1.33284
IGFBP3	blood	GBM	Inverse variance weighted	11	-0.141431	0.0727079	0.0517508	0.868115	0.752813	1.00108
IGFBP3	blood	GBM	Weighted median	11	-0.0965775	0.0851855	0.256907	0.90794	0.768326	1.07292
IGFBP3	blood	GBM	MR Egger	11	-0.186463	0.122824	0.163296	0.82989	0.652335	1.05577
IRX3	blood	GBM	Inverse variance weighted	8	-0.0671299	0.0695658	0.334553	0.935074	0.815887	1.07167
IRX3	blood	GBM	Weighted median	8	-0.0351835	0.0634139	0.579015	0.965428	0.852592	1.0932
IRX3	blood	GBM	MR Egger	8	0.000409422	0.106626	0.997061	1.00041	0.811738	1.23293
KLRB1	blood	GBM	Inverse variance weighted	5	-0.2868	0.123319	0.0200361	0.750662	0.589486	0.955907
KLRB1	blood	GBM	Weighted median	5	-0.278835	0.131494	0.0339635	0.756665	0.584754	0.979116
KLRB1	blood	GBM	MR Egger	5	-0.172999	0.214093	0.47819	0.841138	0.552876	1.2797
KLRC1	blood	GBM	Inverse variance weighted	9	-0.104526	0.0924631	0.25828	0.900751	0.751447	1.07972
KLRC1	blood	GBM	Weighted median	9	-0.0883546	0.0776078	0.254922	0.915436	0.786261	1.06583
KLRC1	blood	GBM	MR Egger	9	0.102425	0.160648	0.544034	1.10785	0.808604	1.51785
LILRB1	blood	GBM	Inverse variance weighted	11	0.057094	0.0619327	0.356595	1.05876	0.937729	1.1954
LILRB1	blood	GBM	Weighted median	11	0.0281406	0.0682651	0.680174	1.02854	0.899731	1.17579
LILRB1	blood	GBM	MR Egger	11	-0.00602258	0.0848223	0.944949	0.993996	0.841748	1.17378
LPAR1	blood	GBM	Inverse variance weighted	22	0.0285464	0.0311938	0.360123	1.02896	0.967932	1.09383
LPAR1	blood	GBM	Weighted median	22	0.0199742	0.0431752	0.643629	1.02017	0.937396	1.11026
LPAR1	blood	GBM	MR Egger	22	-0.000548505	0.0543923	0.992054	0.999452	0.898384	1.11189
LTBR	blood	GBM	Inverse variance weighted	7	-0.093567	0.0780202	0.230424	0.910677	0.781542	1.06115
LTBR	blood	GBM	Weighted median	7	-0.137674	0.0770899	0.0741166	0.871382	0.749184	1.01351
LTBR	blood	GBM	MR Egger	7	-0.0721007	0.155971	0.663306	0.930437	0.685365	1.26314
MAPK14	blood	GBM	Inverse variance weighted	4	0.0845685	0.293649	0.773353	1.08825	0.612024	1.93503
MAPK14	blood	GBM	Weighted median	4	-0.0580594	0.234686	0.804605	0.943594	0.595684	1.4947
MAPK14	blood	GBM	MR Egger	4	-0.448139	0.354841	0.333914	0.638816	0.318661	1.28063
MDM2	blood	GBM	Inverse variance weighted	8	0.195995	0.0790257	0.0131328	1.21652	1.04196	1.42033
MDM2	blood	GBM	Weighted median	8	0.175997	0.0897188	0.0498026	1.19243	1.00015	1.42169
MDM2	blood	GBM	MR Egger	8	-1.01474e-05	0.160132	0.999951	0.99999	0.730615	1.36868
MTOR	blood	GBM	Inverse variance weighted	3	0.152377	0.100039	0.127714	1.1646	0.957242	1.41688
MTOR	blood	GBM	Weighted median	3	0.149615	0.103895	0.149851	1.16139	0.947414	1.42369
MTOR	blood	GBM	MR Egger	3	0.129904	0.167837	0.580673	1.13872	0.819503	1.58228
NEK9	blood	GBM	Inverse variance weighted	3	0.0388981	0.305206	0.898585	1.03966	0.571605	1.89099
NEK9	blood	GBM	Weighted median	3	0.0328677	0.341359	0.923294	1.03341	0.529302	2.01765
NEK9	blood	GBM	MR Egger	3	-0.493469	0.652355	0.587718	0.610505	0.169978	2.19273
NFKB1	blood	GBM	Inverse variance weighted	4	0.0192306	0.112282	0.864011	1.01942	0.818041	1.27036
NFKB1	blood	GBM	Weighted median	4	0.00784635	0.118151	0.947052	1.00788	0.799531	1.27052
NFKB1	blood	GBM	MR Egger	4	0.0813343	0.304396	0.814346	1.08473	0.597332	1.96984
NT5E	blood	GBM	Inverse variance weighted	15	0.0408221	0.0549833	0.457817	1.04167	0.935247	1.1602
NT5E	blood	GBM	Weighted median	15	0.058793	0.0637959	0.356748	1.06056	0.9359	1.20182
NT5E	blood	GBM	MR Egger	15	0.00507793	0.0823329	0.951759	1.00509	0.855307	1.1811
PDCD1	blood	GBM	Inverse variance weighted	5	0.311571	0.145104	0.0317753	1.36557	1.02754	1.8148
PDCD1	blood	GBM	Weighted median	5	0.18267	0.17554	0.298053	1.20042	0.850961	1.69339
PDCD1	blood	GBM	MR Egger	5	0.175965	0.426523	0.707643	1.1924	0.516841	2.75096
PTGS2	blood	GBM	Inverse variance weighted	5	-0.0532778	0.0700473	0.446898	0.948117	0.826488	1.08765
PTGS2	blood	GBM	Weighted median	5	-0.0995371	0.0879552	0.257769	0.905256	0.761908	1.07557
PTGS2	blood	GBM	MR Egger	5	-0.135503	0.119194	0.338201	0.873277	0.69134	1.10309
PTK2	blood	GBM	Inverse variance weighted	6	-0.170176	0.179076	0.341961	0.843517	0.593828	1.19819
PTK2	blood	GBM	Weighted median	6	-0.355859	0.132467	0.00722265	0.700571	0.540374	0.908261
PTK2	blood	GBM	MR Egger	6	-0.553035	0.340478	0.179637	0.575201	0.295121	1.12109
PTPRN	blood	GBM	Inverse variance weighted	5	0.123203	0.0825026	0.135352	1.13111	0.96223	1.32964
PTPRN	blood	GBM	Weighted median	5	0.140076	0.0854312	0.101081	1.15036	0.973002	1.36005
PTPRN	blood	GBM	MR Egger	5	0.366296	0.225447	0.202682	1.44238	0.927205	2.2438
QSOX1	blood	GBM	Inverse variance weighted	13	0.0386908	0.0634169	0.541794	1.03945	0.917956	1.17702
QSOX1	blood	GBM	Weighted median	13	-0.0268744	0.0768532	0.726575	0.973483	0.837355	1.13174
QSOX1	blood	GBM	MR Egger	13	-0.0759318	0.131995	0.57669	0.926879	0.715595	1.20055
SLC7A5	blood	GBM	Inverse variance weighted	6	-0.256634	0.113963	0.024328	0.773651	0.618782	0.96728
SLC7A5	blood	GBM	Weighted median	6	-0.173051	0.13465	0.198726	0.841095	0.645994	1.09512
SLC7A5	blood	GBM	MR Egger	6	0.00304157	0.23379	0.990243	1.00305	0.63433	1.58609
SLC9A9	blood	GBM	Inverse variance weighted	6	0.00171286	0.156223	0.991252	1.00171	0.737504	1.36058
SLC9A9	blood	GBM	Weighted median	6	0.0401309	0.184543	0.827849	1.04095	0.725007	1.49457
SLC9A9	blood	GBM	MR Egger	6	-0.198968	0.350389	0.600495	0.819576	0.412413	1.62872
SPP1	blood	GBM	Inverse variance weighted	17	-0.00167596	0.0480341	0.972167	0.998325	0.908625	1.09688
SPP1	blood	GBM	Weighted median	17	-0.0205595	0.0538212	0.702464	0.97965	0.881572	1.08864
SPP1	blood	GBM	MR Egger	17	-0.0100167	0.073505	0.893419	0.990033	0.857198	1.14345
SRC	blood	GBM	Inverse variance weighted	4	-0.296091	0.225401	0.188974	0.74372	0.478128	1.15684
SRC	blood	GBM	Weighted median	4	-0.254299	0.269982	0.346238	0.77546	0.45682	1.31635
SRC	blood	GBM	MR Egger	4	0.113172	0.797891	0.900205	1.11982	0.234407	5.34969
STAT3	blood	GBM	Inverse variance weighted	6	-0.173225	0.126562	0.171096	0.840948	0.656202	1.07771
STAT3	blood	GBM	Weighted median	6	-0.181023	0.14449	0.210264	0.834417	0.628624	1.10758
STAT3	blood	GBM	MR Egger	6	-0.394016	0.425179	0.406532	0.674343	0.293063	1.55168
TFRC	blood	GBM	Inverse variance weighted	5	0.133531	0.0821907	0.104237	1.14286	0.972814	1.34262
TFRC	blood	GBM	Weighted median	5	0.167988	0.0865445	0.0522507	1.18292	0.998362	1.4016
TFRC	blood	GBM	MR Egger	5	0.157569	0.13564	0.329396	1.17066	0.897371	1.52718
TIGIT	blood	GBM	Inverse variance weighted	8	0.0639715	0.130367	0.623637	1.06606	0.82568	1.37643
TIGIT	blood	GBM	Weighted median	8	-0.0718986	0.149275	0.630052	0.930625	0.69456	1.24692
TIGIT	blood	GBM	MR Egger	8	0.0133944	0.283557	0.963857	1.01348	0.581365	1.76679
TNFRSF10A	blood	GBM	Inverse variance weighted	8	0.0754516	0.0952046	0.428057	1.07837	0.894805	1.29959
TNFRSF10A	blood	GBM	Weighted median	8	0.144617	0.0875476	0.0985617	1.1556	0.973384	1.37192
TNFRSF10A	blood	GBM	MR Egger	8	0.424719	0.195407	0.0727088	1.52916	1.0426	2.24278
TRPV4	blood	GBM	Inverse variance weighted	4	-0.0178985	0.12986	0.890375	0.982261	0.761531	1.26697
TRPV4	blood	GBM	Weighted median	4	-0.0121767	0.144893	0.933025	0.987897	0.743664	1.31234
TRPV4	blood	GBM	MR Egger	4	0.292271	0.324805	0.463175	1.33947	0.708683	2.5317
VEGFA	blood	GBM	Inverse variance weighted	7	-0.0287552	0.0881951	0.744394	0.971654	0.817407	1.15501
VEGFA	blood	GBM	Weighted median	7	-0.0171297	0.0932108	0.854191	0.983016	0.818876	1.18006
VEGFA	blood	GBM	MR Egger	7	-0.0323866	0.164043	0.851268	0.968132	0.701937	1.33528
WEE1	blood	GBM	Inverse variance weighted	3	-0.0511002	0.107254	0.633759	0.950183	0.770037	1.17247
WEE1	blood	GBM	Weighted median	3	-0.032835	0.110871	0.767112	0.967698	0.77869	1.20258
WEE1	blood	GBM	MR Egger	3	-0.0340229	0.235888	0.908807	0.966549	0.608741	1.53467
BCL2	blood	GBM	Inverse variance weighted	3	0.0661414	0.273353	0.808809	1.06838	0.625233	1.82561
BCL2	blood	GBM	Weighted median	3	0.0507677	0.335298	0.879652	1.05208	0.545302	2.02983
BCL2	blood	GBM	MR Egger	3	-0.686537	1.12231	0.650502	0.503316	0.0557842	4.5412
BSG	blood	GBM	Inverse variance weighted	5	0.137577	0.0913148	0.131906	1.14749	0.959446	1.37239
BSG	blood	GBM	Weighted median	5	0.179452	0.0964507	0.0628069	1.19656	0.990454	1.44556
BSG	blood	GBM	MR Egger	5	0.166824	0.12763	0.282343	1.18155	0.920047	1.51737
CD163	blood	GBM	Inverse variance weighted	3	0.308757	0.229482	0.17848	1.36173	0.868465	2.13516
CD163	blood	GBM	Weighted median	3	0.279174	0.247433	0.259201	1.32204	0.814	2.14716
CD163	blood	GBM	MR Egger	3	0.175023	0.769483	0.85762	1.19127	0.263642	5.38281
CD27	blood	GBM	Inverse variance weighted	2	-0.779582	0.214376	0.000276348	0.458598	0.301267	0.698091
CTLA4	blood	GBM	Inverse variance weighted	2	-0.239378	0.159445	0.133273	0.787117	0.57586	1.07587
DNMT1	blood	GBM	Inverse variance weighted	4	0.116455	0.383748	0.761533	1.12351	0.529569	2.38357
DNMT1	blood	GBM	Weighted median	4	-0.178334	0.276372	0.518753	0.836663	0.486741	1.43815
DNMT1	blood	GBM	MR Egger	4	-0.615429	2.98447	0.855713	0.540409	0.00155701	187.566
EEF1A1	blood	GBM	Inverse variance weighted	8	0.0459044	0.0573256	0.423267	1.04697	0.935706	1.17147
EEF1A1	blood	GBM	Weighted median	8	0.120746	0.0757864	0.111105	1.12834	0.972588	1.30903
EEF1A1	blood	GBM	MR Egger	8	-0.125422	0.199389	0.552509	0.882124	0.596769	1.30393
ESR1	blood	GBM	Inverse variance weighted	2	-0.194856	0.183664	0.28872	0.822953	0.574166	1.17954
HDAC1	blood	GBM	Inverse variance weighted	2	-0.493419	0.337159	0.143342	0.610535	0.315293	1.18224
IL2RA	blood	GBM	Inverse variance weighted	6	-0.188626	0.138481	0.173163	0.828096	0.631253	1.08632
IL2RA	blood	GBM	Weighted median	6	-0.195007	0.159365	0.221084	0.822829	0.602082	1.12451
IL2RA	blood	GBM	MR Egger	6	-0.102219	0.381008	0.801746	0.902832	0.427845	1.90514
ITGA9	blood	GBM	Inverse variance weighted	8	0.000106949	0.0902018	0.999054	1.00011	0.838041	1.19351
ITGA9	blood	GBM	Weighted median	8	-0.0508735	0.113031	0.65265	0.950399	0.761538	1.1861
ITGA9	blood	GBM	MR Egger	8	-0.447208	0.282602	0.164631	0.639411	0.367472	1.11259
KIR2DL1	blood	GBM	Inverse variance weighted	3	0.350624	0.238228	0.141074	1.41995	0.890206	2.26495
KIR2DL1	blood	GBM	Weighted median	3	0.353861	0.26148	0.175958	1.42456	0.853305	2.37824
KIR2DL1	blood	GBM	MR Egger	3	0.674204	1.01918	0.62794	1.96247	0.266234	14.4658
MAP2K1	blood	GBM	Inverse variance weighted	4	-0.416571	0.165095	0.0116286	0.659303	0.477038	0.911207
MAP2K1	blood	GBM	Weighted median	4	-0.349875	0.184389	0.0577645	0.704776	0.491017	1.01159
MAP2K1	blood	GBM	MR Egger	4	0.78748	0.74273	0.400148	2.19785	0.512594	9.42373
MAPK1	blood	GBM	Inverse variance weighted	3	0.109936	0.206764	0.594936	1.11621	0.744292	1.67396
MAPK1	blood	GBM	Weighted median	3	0.125123	0.188338	0.506464	1.13329	0.783473	1.63929
MAPK1	blood	GBM	MR Egger	3	0.805367	0.461173	0.331072	2.23752	0.906167	5.5249
MAPK8	blood	GBM	Inverse variance weighted	4	-0.182785	0.0768249	0.0173485	0.832947	0.716511	0.968305
MAPK8	blood	GBM	Weighted median	4	-0.169853	0.0802848	0.0343762	0.843789	0.720932	0.987583
MAPK8	blood	GBM	MR Egger	4	-0.197658	0.133198	0.276089	0.82065	0.632089	1.06546
NOTCH1	blood	GBM	Inverse variance weighted	5	-0.0565137	0.175365	0.747253	0.945054	0.670166	1.33269
NOTCH1	blood	GBM	Weighted median	5	-0.0262241	0.143148	0.854644	0.974117	0.735803	1.28962
NOTCH1	blood	GBM	MR Egger	5	0.0464539	0.307432	0.889483	1.04755	0.573434	1.91367
NRP1	blood	GBM	Inverse variance weighted	13	-0.151147	0.059112	0.0105592	0.859721	0.765668	0.965328
NRP1	blood	GBM	Weighted median	13	-0.157096	0.0725032	0.0302541	0.854622	0.741409	0.985122
NRP1	blood	GBM	MR Egger	13	-0.244395	0.100256	0.0329558	0.783178	0.643459	0.953235
PGF	blood	GBM	Inverse variance weighted	2	-0.0619015	0.170606	0.71673	0.939975	0.672812	1.31323
S100A9	blood	GBM	Inverse variance weighted	4	-0.13811	0.0776479	0.0752933	0.871003	0.748039	1.01418
S100A9	blood	GBM	Weighted median	4	-0.140359	0.0771679	0.0689309	0.869047	0.747062	1.01095
S100A9	blood	GBM	MR Egger	4	-0.1195	0.18454	0.583679	0.887364	0.618042	1.27405
SIRPA	blood	GBM	Inverse variance weighted	6	0.0688616	0.11665	0.554971	1.07129	0.852338	1.34648
SIRPA	blood	GBM	Weighted median	6	0.0550347	0.14384	0.702008	1.05658	0.797007	1.40068
SIRPA	blood	GBM	MR Egger	6	-0.533087	0.430896	0.283693	0.586791	0.252172	1.36543
SLC44A1	blood	GBM	Inverse variance weighted	4	-0.101321	0.194244	0.601938	0.903643	0.617523	1.32233
SLC44A1	blood	GBM	Weighted median	4	-0.148249	0.228601	0.516658	0.862216	0.550842	1.3496
SLC44A1	blood	GBM	MR Egger	4	-1.0491	0.986337	0.398925	0.350252	0.050675	2.42085
SMO	blood	GBM	Inverse variance weighted	3	-0.143334	0.245324	0.559044	0.866465	0.535706	1.40144
SMO	blood	GBM	Weighted median	3	-0.220416	0.266893	0.408883	0.802185	0.475435	1.3535
SMO	blood	GBM	MR Egger	3	0.273749	0.916414	0.815202	1.31488	0.218183	7.92419
TERT	blood	GBM	Inverse variance weighted	2	6.11849	4.45478	0.169607	454.179	0.073324	2.81325e+06
TNFRSF9	blood	GBM	Inverse variance weighted	4	0.25349	0.312748	0.417638	1.28852	0.698028	2.37852
TNFRSF9	blood	GBM	Weighted median	4	0.134178	0.180595	0.457495	1.1436	0.802689	1.62929
TNFRSF9	blood	GBM	MR Egger	4	-0.521548	0.933347	0.63252	0.593601	0.0952826	3.69807
BCL2L11	blood	GBM	Inverse variance weighted	4	-0.139744	0.210631	0.507042	0.869581	0.575463	1.31402
BCL2L11	blood	GBM	Weighted median	4	-0.0396752	0.209105	0.849514	0.961102	0.637934	1.44798
BCL2L11	blood	GBM	MR Egger	4	0.295429	0.625512	0.683232	1.3437	0.394327	4.57878
CLEC4G	blood	GBM	Inverse variance weighted	10	0.0590076	0.0650117	0.364065	1.06078	0.933873	1.20494
CLEC4G	blood	GBM	Weighted median	10	0.090417	0.0769493	0.239987	1.09463	0.941384	1.27282
CLEC4G	blood	GBM	MR Egger	10	0.135785	0.125719	0.311594	1.14544	0.895275	1.4655
DNM2	blood	GBM	Inverse variance weighted	2	-0.0586164	0.275131	0.831288	0.943068	0.54998	1.61711
HAVCR2	blood	GBM	Inverse variance weighted	10	-0.0251982	0.0934032	0.78733	0.975117	0.811989	1.17102
HAVCR2	blood	GBM	Weighted median	10	-0.00958539	0.10783	0.929167	0.99046	0.801771	1.22356
HAVCR2	blood	GBM	MR Egger	10	-0.0115595	0.167241	0.946592	0.988507	0.712232	1.37195
IDH1	blood	GBM	Inverse variance weighted	2	0.226984	0.159078	0.153618	1.25481	0.918687	1.71391
KRAS	blood	GBM	Inverse variance weighted	3	0.0982181	0.256246	0.7015	1.1032	0.667628	1.82296
KRAS	blood	GBM	Weighted median	3	0.0868681	0.288902	0.763655	1.09075	0.619168	1.92152
KRAS	blood	GBM	MR Egger	3	-0.101698	1.38931	0.953482	0.903302	0.0593242	13.7542
NKX3-1	blood	GBM	Inverse variance weighted	24	0.055352	0.0429898	0.197899	1.05691	0.971506	1.14983
NKX3-1	blood	GBM	Weighted median	24	0.0564682	0.0581753	0.331719	1.05809	0.94407	1.18589
NKX3-1	blood	GBM	MR Egger	24	-0.0830931	0.0755318	0.283178	0.920265	0.793632	1.0671
OLIG2	blood	GBM	Inverse variance weighted	2	-0.128077	0.201178	0.52436	0.879785	0.593104	1.30504
PFKM	blood	GBM	Inverse variance weighted	5	0.0227297	0.10044	0.820968	1.02299	0.840185	1.24557
PFKM	blood	GBM	Weighted median	5	0.0107033	0.110344	0.922727	1.01076	0.814183	1.2548
PFKM	blood	GBM	MR Egger	5	-0.0355302	0.270344	0.903757	0.965094	0.568131	1.63942
TFAM	blood	GBM	Inverse variance weighted	14	-0.0350677	0.0524927	0.504103	0.96554	0.871139	1.07017
TFAM	blood	GBM	Weighted median	14	-0.0285805	0.0562746	0.611541	0.971824	0.870334	1.08515
TFAM	blood	GBM	MR Egger	14	-0.104187	0.121575	0.408247	0.901057	0.710011	1.14351
EZH2	blood	GBM	Wald ratio	1	0.121681	0.526393	0.81719	1.12939	0.402504	3.16899
FOXM1	blood	GBM	Wald ratio	1	0.514672	0.605177	0.395075	1.67309	0.510955	5.47843
GLI1	blood	GBM	Wald ratio	1	0.101357	0.339707	0.765424	1.10667	0.568662	2.15369
CDK4	blood	GBM	Wald ratio	1	-0.300367	0.403338	0.456451	0.740546	0.335911	1.6326
CDK6	blood	GBM	Wald ratio	1	0.443798	0.54697	0.41715	1.55862	0.533518	4.55334
ERBB2	blood	GBM	Wald ratio	1	-0.0713269	0.349886	0.838465	0.931157	0.469023	1.84864
STK17A	blood	GBM	Wald ratio	1	0.806515	0.581677	0.165584	2.24009	0.71636	7.00485
BRAF	blood	GBM	Wald ratio	1	0.0136354	0.455531	0.97612	1.01373	0.415113	2.47558
CHEK1	blood	GBM	Wald ratio	1	-0.75803	0.634446	0.232169	0.468589	0.135127	1.62496
CSNK2A1	blood	GBM	Wald ratio	1	-0.166804	0.430355	0.698314	0.846365	0.36411	1.96736
CXCR4	blood	GBM	Wald ratio	1	-0.0173874	0.43982	0.968465	0.982763	0.415018	2.32718
HNRNPA1	blood	GBM	Wald ratio	1	-0.271693	0.295704	0.3582	0.762088	0.426871	1.36055
IDH2	blood	GBM	Wald ratio	1	-0.0612466	0.473232	0.897024	0.940591	0.37203	2.37807
KDM1A	blood	GBM	Wald ratio	1	-0.00759743	0.284583	0.978702	0.992431	0.568144	1.73358
KIF11	blood	GBM	Wald ratio	1	-0.133084	0.301032	0.658424	0.875392	0.485242	1.57923
LAG3	blood	GBM	Wald ratio	1	-0.242485	0.349794	0.488169	0.784675	0.395312	1.55754
MYB	blood	GBM	Wald ratio	1	-1.14276	0.522477	0.0287279	0.318937	0.114541	0.888068
NFE2L2	blood	GBM	Wald ratio	1	-0.220792	0.391263	0.572546	0.801884	0.372445	1.72648
PLK1	blood	GBM	Wald ratio	1	-0.309531	0.142767	0.0301522	0.733791	0.554685	0.970729
TGFB1	blood	GBM	Wald ratio	1	-0.0439818	0.542941	0.935437	0.956971	0.33017	2.7737
TUBB1	blood	GBM	Wald ratio	1	-0.293815	0.495907	0.553529	0.745415	0.282016	1.97025
ABCC3	blood	non-GBM	Inverse variance weighted	18	-0.0303744	0.0425907	0.475742	0.970082	0.89239	1.05454
ABCC3	blood	non-GBM	Weighted median	18	-0.0456228	0.0596689	0.44451	0.955402	0.849953	1.07393
ABCC3	blood	non-GBM	MR Egger	18	-0.116423	0.0801878	0.165861	0.890099	0.760643	1.04159
AKT1	blood	non-GBM	Inverse variance weighted	5	-0.178392	0.0891716	0.0454411	0.836614	0.702459	0.996391
AKT1	blood	non-GBM	Weighted median	5	-0.184157	0.0990517	0.0629983	0.831805	0.685026	1.01003
AKT1	blood	non-GBM	MR Egger	5	-0.182884	0.198585	0.425002	0.832864	0.564333	1.22917
BCL6	blood	non-GBM	Inverse variance weighted	5	0.0712688	0.208271	0.732206	1.07387	0.71395	1.61523
BCL6	blood	non-GBM	Weighted median	5	0.0242209	0.210784	0.908518	1.02452	0.677791	1.54861
BCL6	blood	non-GBM	MR Egger	5	-0.808678	0.565626	0.248152	0.445447	0.147003	1.34979
CAD	blood	non-GBM	Inverse variance weighted	4	-0.381104	0.174396	0.0288686	0.683107	0.485333	0.961475
CAD	blood	non-GBM	Weighted median	4	-0.364812	0.188006	0.0523281	0.694327	0.480319	1.00369
CAD	blood	non-GBM	MR Egger	4	-1.32974	1.05978	0.33633	0.264547	0.0331439	2.11156
CCR2	blood	non-GBM	Inverse variance weighted	8	-0.100384	0.0941503	0.286327	0.90449	0.752075	1.08779
CCR2	blood	non-GBM	Weighted median	8	-0.133751	0.106564	0.209433	0.874808	0.709911	1.07801
CCR2	blood	non-GBM	MR Egger	8	-0.283951	0.166451	0.138901	0.752803	0.543245	1.0432
CD44	blood	non-GBM	Inverse variance weighted	3	-0.0256506	0.179118	0.886128	0.974676	0.686107	1.38461
CD44	blood	non-GBM	Weighted median	3	-0.0687585	0.204039	0.736127	0.933552	0.625831	1.39258
CD44	blood	non-GBM	MR Egger	3	0.48908	0.468233	0.486139	1.63081	0.651384	4.08293
CD47	blood	non-GBM	Inverse variance weighted	12	-0.0635625	0.0600519	0.289846	0.938415	0.834215	1.05563
CD47	blood	non-GBM	Weighted median	12	-0.050812	0.0680612	0.455327	0.950457	0.83176	1.08609
CD47	blood	non-GBM	MR Egger	12	-0.0210379	0.100068	0.837705	0.979182	0.804792	1.19136
CTSC	blood	non-GBM	Inverse variance weighted	14	-0.0374216	0.0543403	0.491041	0.96327	0.86595	1.07153
CTSC	blood	non-GBM	Weighted median	14	-0.106493	0.0599472	0.0756593	0.898981	0.799324	1.01106
CTSC	blood	non-GBM	MR Egger	14	-0.0908833	0.0850857	0.306475	0.913124	0.772865	1.07884
CUL7	blood	non-GBM	Inverse variance weighted	6	-0.073491	0.0998079	0.461533	0.929145	0.764056	1.1299
CUL7	blood	non-GBM	Weighted median	6	-0.0707486	0.100665	0.482172	0.931696	0.764868	1.13491
CUL7	blood	non-GBM	MR Egger	6	-0.0786996	0.172155	0.671293	0.924318	0.659599	1.29528
ELOVL6	blood	non-GBM	Inverse variance weighted	5	-0.000832422	0.155189	0.99572	0.999168	0.737121	1.35437
ELOVL6	blood	non-GBM	Weighted median	5	-0.0801213	0.142258	0.573292	0.923004	0.698411	1.21982
ELOVL6	blood	non-GBM	MR Egger	5	-0.116743	0.28081	0.705552	0.889814	0.513179	1.54287
ENPP2	blood	non-GBM	Inverse variance weighted	4	-0.0112954	0.0819853	0.89042	0.988768	0.841991	1.16113
ENPP2	blood	non-GBM	Weighted median	4	-0.0327204	0.0886818	0.712155	0.967809	0.813396	1.15154
ENPP2	blood	non-GBM	MR Egger	4	-0.22822	0.274422	0.493094	0.795949	0.464828	1.36294
EPAS1	blood	non-GBM	Inverse variance weighted	4	0.0300347	0.25576	0.906517	1.03049	0.624218	1.70118
EPAS1	blood	non-GBM	Weighted median	4	-0.0849318	0.265556	0.7491	0.918575	0.545844	1.54583
EPAS1	blood	non-GBM	MR Egger	4	-0.512777	1.0696	0.678953	0.59883	0.0735932	4.8727
EREG	blood	non-GBM	Inverse variance weighted	3	0.489899	0.32253	0.128781	1.63215	0.867396	3.07117
EREG	blood	non-GBM	Weighted median	3	0.467611	0.377439	0.215381	1.59618	0.761725	3.34475
EREG	blood	non-GBM	MR Egger	3	2.36876	2.7603	0.548503	10.6842	0.0477672	2389.75
ESR2	blood	non-GBM	Inverse variance weighted	6	-0.00434537	0.187895	0.981549	0.995664	0.688927	1.43897
ESR2	blood	non-GBM	Weighted median	6	-0.0437205	0.123829	0.724035	0.957222	0.750943	1.22016
ESR2	blood	non-GBM	MR Egger	6	-0.233152	0.563944	0.700494	0.792033	0.262244	2.39211
FGF2	blood	non-GBM	Inverse variance weighted	2	0.195794	0.207549	0.345496	1.21628	0.809772	1.82684
FPR1	blood	non-GBM	Inverse variance weighted	13	-0.0233282	0.0432583	0.589696	0.976942	0.897525	1.06339
FPR1	blood	non-GBM	Weighted median	13	-0.0239358	0.0495451	0.629017	0.976348	0.885995	1.07592
FPR1	blood	non-GBM	MR Egger	13	-0.0772296	0.0637611	0.251185	0.925677	0.81693	1.0489
FTO	blood	non-GBM	Inverse variance weighted	5	-0.0923715	0.110363	0.402603	0.911766	0.734414	1.13195
FTO	blood	non-GBM	Weighted median	5	-0.1389	0.124007	0.26267	0.870315	0.682526	1.10977
FTO	blood	non-GBM	MR Egger	5	0.0525159	0.247767	0.845724	1.05392	0.648491	1.71282
FURIN	blood	non-GBM	Inverse variance weighted	4	0.00870369	0.15097	0.954026	1.00874	0.750364	1.35609
FURIN	blood	non-GBM	Weighted median	4	0.000864534	0.129366	0.994668	1.00086	0.776707	1.28972
FURIN	blood	non-GBM	MR Egger	4	-0.0994264	0.366426	0.81157	0.905357	0.441481	1.85664
GZMB	blood	non-GBM	Inverse variance weighted	8	-0.0494191	0.0824651	0.548991	0.951782	0.809733	1.11875
GZMB	blood	non-GBM	Weighted median	8	-0.0817053	0.0915976	0.372392	0.921543	0.770099	1.10277
GZMB	blood	non-GBM	MR Egger	8	-0.148617	0.124091	0.276218	0.8619	0.675816	1.09922
HSP90AA1	blood	non-GBM	Inverse variance weighted	6	0.174857	0.115458	0.129908	1.19108	0.94986	1.49355
HSP90AA1	blood	non-GBM	Weighted median	6	0.150089	0.124356	0.22746	1.16194	0.910602	1.48264
HSP90AA1	blood	non-GBM	MR Egger	6	0.112816	0.166017	0.534086	1.11943	0.808497	1.54993
IDO1	blood	non-GBM	Inverse variance weighted	7	-0.0868592	0.0795175	0.274689	0.916806	0.784496	1.07143
IDO1	blood	non-GBM	Weighted median	7	-0.111037	0.0857946	0.19559	0.894906	0.756393	1.05878
IDO1	blood	non-GBM	MR Egger	7	-0.0365433	0.164308	0.832797	0.964116	0.698662	1.33043
IGF1R	blood	non-GBM	Inverse variance weighted	11	-0.100317	0.106021	0.344045	0.90455	0.734828	1.11347
IGF1R	blood	non-GBM	Weighted median	11	-0.153465	0.130723	0.240404	0.85773	0.663861	1.10822
IGF1R	blood	non-GBM	MR Egger	11	0.0901489	0.235521	0.710779	1.09434	0.689717	1.73633
IGFBP3	blood	non-GBM	Inverse variance weighted	12	-0.0993823	0.0667637	0.136601	0.905397	0.794344	1.03198
IGFBP3	blood	non-GBM	Weighted median	12	-0.157822	0.0860953	0.0667874	0.854002	0.721395	1.01099
IGFBP3	blood	non-GBM	MR Egger	12	-0.259794	0.108654	0.0378923	0.771211	0.623283	0.954247
IRX3	blood	non-GBM	Inverse variance weighted	9	-0.0954462	0.0731969	0.192246	0.908967	0.787484	1.04919
IRX3	blood	non-GBM	Weighted median	9	-0.0860865	0.0647035	0.183361	0.917515	0.808233	1.04157
IRX3	blood	non-GBM	MR Egger	9	-0.125474	0.115605	0.313716	0.882078	0.703238	1.1064
KLRB1	blood	non-GBM	Inverse variance weighted	4	-0.00795297	0.166698	0.961948	0.992079	0.715566	1.37544
KLRB1	blood	non-GBM	Weighted median	4	0.0544381	0.145555	0.708401	1.05595	0.793859	1.40456
KLRB1	blood	non-GBM	MR Egger	4	0.284594	0.235591	0.350506	1.32922	0.837642	2.10929
KLRC1	blood	non-GBM	Inverse variance weighted	9	0.0374538	0.0817036	0.646657	1.03816	0.884542	1.21847
KLRC1	blood	non-GBM	Weighted median	9	0.00509546	0.079301	0.948767	1.00511	0.86042	1.17413
KLRC1	blood	non-GBM	MR Egger	9	0.0580927	0.163477	0.732788	1.05981	0.769264	1.4601
LILRB1	blood	non-GBM	Inverse variance weighted	11	-0.0196128	0.0659685	0.766234	0.980578	0.861646	1.11593
LILRB1	blood	non-GBM	Weighted median	11	-0.0354967	0.0767042	0.643526	0.965126	0.830409	1.1217
LILRB1	blood	non-GBM	MR Egger	11	-0.0562396	0.0903731	0.549181	0.945313	0.79186	1.1285
LPAR1	blood	non-GBM	Inverse variance weighted	22	0.0392023	0.0334221	0.240818	1.03998	0.974038	1.11039
LPAR1	blood	non-GBM	Weighted median	22	0.0377836	0.0432816	0.382679	1.03851	0.954041	1.13045
LPAR1	blood	non-GBM	MR Egger	22	-0.0192109	0.0583922	0.745577	0.980972	0.874888	1.09992
LTBR	blood	non-GBM	Inverse variance weighted	7	-0.0114698	0.0713831	0.872345	0.988596	0.85952	1.13705
LTBR	blood	non-GBM	Weighted median	7	-0.0262389	0.0783263	0.737629	0.974102	0.835472	1.13574
LTBR	blood	non-GBM	MR Egger	7	0.0284831	0.130533	0.835895	1.02889	0.796632	1.32887
MAPK14	blood	non-GBM	Inverse variance weighted	4	-0.315535	0.225102	0.160992	0.729398	0.469196	1.1339
MAPK14	blood	non-GBM	Weighted median	4	-0.420936	0.245702	0.0866765	0.656432	0.40555	1.06252
MAPK14	blood	non-GBM	MR Egger	4	-0.470246	0.430701	0.388899	0.624849	0.26863	1.45343
MDM2	blood	non-GBM	Inverse variance weighted	9	0.0725824	0.0999227	0.467602	1.07528	0.884028	1.30791
MDM2	blood	non-GBM	Weighted median	9	0.0768622	0.0941202	0.414135	1.07989	0.897975	1.29867
MDM2	blood	non-GBM	MR Egger	9	0.0418792	0.217543	0.852809	1.04277	0.680788	1.59722
NEK9	blood	non-GBM	Inverse variance weighted	3	0.0355899	0.324214	0.912589	1.03623	0.548884	1.95629
NEK9	blood	non-GBM	Weighted median	3	0.0500188	0.359575	0.889367	1.05129	0.519573	2.12716
NEK9	blood	non-GBM	MR Egger	3	-0.184002	0.692379	0.834639	0.831935	0.214153	3.23187
NFKB1	blood	non-GBM	Inverse variance weighted	3	-0.0119853	0.122514	0.922069	0.988086	0.777157	1.25626
NFKB1	blood	non-GBM	Weighted median	3	-0.0453821	0.129145	0.725286	0.955632	0.741925	1.2309
NFKB1	blood	non-GBM	MR Egger	3	-0.364326	0.326202	0.464888	0.694665	0.366528	1.31657
NT5E	blood	non-GBM	Inverse variance weighted	15	0.0286347	0.0555165	0.606003	1.02905	0.922952	1.14734
NT5E	blood	non-GBM	Weighted median	15	0.121669	0.0661783	0.065988	1.12938	0.991992	1.2858
NT5E	blood	non-GBM	MR Egger	15	0.0686601	0.0828138	0.422016	1.07107	0.910597	1.25983
PDCD1	blood	non-GBM	Inverse variance weighted	5	0.664889	0.242039	0.00601371	1.94428	1.20985	3.12454
PDCD1	blood	non-GBM	Weighted median	5	0.367401	0.221765	0.0975766	1.44398	0.934955	2.23013
PDCD1	blood	non-GBM	MR Egger	5	0.777453	0.816784	0.411397	2.17592	0.438917	10.7871
PTGS2	blood	non-GBM	Inverse variance weighted	4	-0.0907521	0.0794258	0.253203	0.913244	0.781589	1.06708
PTGS2	blood	non-GBM	Weighted median	4	-0.0668198	0.0881679	0.448529	0.935364	0.78692	1.11181
PTGS2	blood	non-GBM	MR Egger	4	-0.257391	0.128222	0.182501	0.773066	0.601273	0.993941
PTK2	blood	non-GBM	Inverse variance weighted	6	0.0265281	0.187282	0.887358	1.02688	0.711382	1.48231
PTK2	blood	non-GBM	Weighted median	6	-0.0803023	0.148879	0.589625	0.922837	0.689281	1.23553
PTK2	blood	non-GBM	MR Egger	6	-0.516344	0.285251	0.144524	0.596698	0.341149	1.04367
PTPRN	blood	non-GBM	Inverse variance weighted	5	0.0599409	0.0887871	0.499607	1.06177	0.892185	1.2636
PTPRN	blood	non-GBM	Weighted median	5	0.0471649	0.0874066	0.589471	1.04829	0.883245	1.24419
PTPRN	blood	non-GBM	MR Egger	5	0.0104197	0.243823	0.968598	1.01047	0.626583	1.62957
QSOX1	blood	non-GBM	Inverse variance weighted	11	0.0679314	0.0749389	0.364677	1.07029	0.924087	1.23963
QSOX1	blood	non-GBM	Weighted median	11	0.00395045	0.0817043	0.961437	1.00396	0.855397	1.17832
QSOX1	blood	non-GBM	MR Egger	11	-0.138661	0.143922	0.360496	0.870523	0.656555	1.15422
SLC7A5	blood	non-GBM	Inverse variance weighted	7	-0.172758	0.117101	0.140134	0.841341	0.668797	1.0584
SLC7A5	blood	non-GBM	Weighted median	7	-0.159427	0.14194	0.261353	0.852632	0.645565	1.12612
SLC7A5	blood	non-GBM	MR Egger	7	-0.280227	0.229273	0.276085	0.755612	0.482101	1.18429
SLC9A9	blood	non-GBM	Inverse variance weighted	6	-0.311087	0.22605	0.168763	0.73265	0.470413	1.14107
SLC9A9	blood	non-GBM	Weighted median	6	-0.243181	0.222528	0.274478	0.78413	0.506954	1.21285
SLC9A9	blood	non-GBM	MR Egger	6	-1.16799	0.377761	0.0365075	0.310991	0.148317	0.652085
SPP1	blood	non-GBM	Inverse variance weighted	15	0.0299747	0.051999	0.564313	1.03043	0.930584	1.14099
SPP1	blood	non-GBM	Weighted median	15	0.0126355	0.0572241	0.825243	1.01272	0.905268	1.13292
SPP1	blood	non-GBM	MR Egger	15	0.0371455	0.0791025	0.646429	1.03784	0.888789	1.2119
SRC	blood	non-GBM	Inverse variance weighted	5	0.162554	0.232179	0.483852	1.17651	0.746382	1.85452
SRC	blood	non-GBM	Weighted median	5	0.296382	0.27766	0.285779	1.34498	0.780491	2.31775
SRC	blood	non-GBM	MR Egger	5	0.218795	0.854932	0.814557	1.24458	0.232964	6.64897
STAT3	blood	non-GBM	Inverse variance weighted	6	-0.0335237	0.13659	0.806121	0.967032	0.7399	1.26389
STAT3	blood	non-GBM	Weighted median	6	-0.00417917	0.160016	0.979164	0.99583	0.72774	1.36268
STAT3	blood	non-GBM	MR Egger	6	0.466861	0.464187	0.371435	1.59498	0.642142	3.96168
TFRC	blood	non-GBM	Inverse variance weighted	5	0.0645228	0.0881978	0.464431	1.06665	0.897318	1.26794
TFRC	blood	non-GBM	Weighted median	5	0.073316	0.0967179	0.448427	1.07607	0.890252	1.30067
TFRC	blood	non-GBM	MR Egger	5	0.0869581	0.145573	0.592355	1.09085	0.82007	1.45104
TIGIT	blood	non-GBM	Inverse variance weighted	8	0.196928	0.129832	0.129321	1.21766	0.94408	1.57051
TIGIT	blood	non-GBM	Weighted median	8	0.163186	0.165481	0.324069	1.17726	0.851158	1.62829
TIGIT	blood	non-GBM	MR Egger	8	0.0960837	0.262352	0.726753	1.10085	0.658279	1.84097
TNFRSF10A	blood	non-GBM	Inverse variance weighted	8	0.0135493	0.110164	0.902114	1.01364	0.81679	1.25793
TNFRSF10A	blood	non-GBM	Weighted median	8	0.0724513	0.0934171	0.438004	1.07514	0.895255	1.29117
TNFRSF10A	blood	non-GBM	MR Egger	8	0.375644	0.241171	0.17034	1.45593	0.90751	2.33577
TRPV4	blood	non-GBM	Inverse variance weighted	4	-0.0114252	0.141746	0.935758	0.98864	0.748827	1.30525
TRPV4	blood	non-GBM	Weighted median	4	-0.00393312	0.155769	0.979856	0.996075	0.734004	1.35172
TRPV4	blood	non-GBM	MR Egger	4	0.0635849	0.416131	0.892579	1.06565	0.471408	2.40897
VEGFA	blood	non-GBM	Inverse variance weighted	7	-0.000128897	0.0977023	0.998947	0.999871	0.825616	1.2109
VEGFA	blood	non-GBM	Weighted median	7	-0.00328397	0.102942	0.974551	0.996721	0.814607	1.21955
VEGFA	blood	non-GBM	MR Egger	7	-0.202015	0.175471	0.30168	0.817083	0.579298	1.15247
WEE1	blood	non-GBM	Inverse variance weighted	3	0.127337	0.134	0.341971	1.1358	0.873451	1.47695
WEE1	blood	non-GBM	Weighted median	3	0.0938112	0.1181	0.426997	1.09835	0.871392	1.38443
WEE1	blood	non-GBM	MR Egger	3	-0.192748	0.251868	0.584157	0.82469	0.50338	1.35109
BCL2	blood	non-GBM	Inverse variance weighted	3	0.229023	0.434652	0.598254	1.25737	0.53639	2.94745
BCL2	blood	non-GBM	Weighted median	3	0.0982522	0.360717	0.78533	1.10324	0.544029	2.23727
BCL2	blood	non-GBM	MR Egger	3	2.20098	1.53121	0.386958	9.03387	0.44924	181.664
BSG	blood	non-GBM	Inverse variance weighted	5	0.365819	0.0971388	0.000165926	1.44169	1.19175	1.74405
BSG	blood	non-GBM	Weighted median	5	0.377204	0.10156	0.000203933	1.4582	1.195	1.77937
BSG	blood	non-GBM	MR Egger	5	0.418967	0.14174	0.0597413	1.52039	1.1516	2.00727
CD163	blood	non-GBM	Inverse variance weighted	3	0.32088	0.294456	0.275829	1.37834	0.773945	2.45473
CD163	blood	non-GBM	Weighted median	3	0.194957	0.261702	0.456296	1.21526	0.727619	2.02971
CD163	blood	non-GBM	MR Egger	3	-0.499407	0.641252	0.578762	0.606891	0.172689	2.13282
CD27	blood	non-GBM	Inverse variance weighted	2	-0.117398	0.2295	0.608976	0.889232	0.567101	1.39434
CD274	blood	non-GBM	Inverse variance weighted	4	0.0780865	0.131253	0.55189	1.08122	0.835964	1.39842
CD274	blood	non-GBM	Weighted median	4	0.0910956	0.141356	0.519291	1.09537	0.830304	1.44506
CD274	blood	non-GBM	MR Egger	4	0.155646	0.19135	0.501421	1.16841	0.803	1.70011
DNMT1	blood	non-GBM	Inverse variance weighted	5	-0.112318	0.220066	0.609783	0.89376	0.580627	1.37577
DNMT1	blood	non-GBM	Weighted median	5	-0.0742905	0.277914	0.789227	0.928402	0.538482	1.60067
DNMT1	blood	non-GBM	MR Egger	5	-1.23485	1.05274	0.325461	0.290879	0.036949	2.28992
EEF1A1	blood	non-GBM	Inverse variance weighted	7	-0.013024	0.104318	0.900643	0.98706	0.804538	1.21099
EEF1A1	blood	non-GBM	Weighted median	7	-0.123034	0.10782	0.253823	0.884233	0.715795	1.09231
EEF1A1	blood	non-GBM	MR Egger	7	-0.214885	0.385895	0.601635	0.806634	0.378613	1.71853
ESR1	blood	non-GBM	Inverse variance weighted	2	0.312098	0.196038	0.111379	1.36629	0.930404	2.00638
IL2RA	blood	non-GBM	Inverse variance weighted	6	-0.415666	0.149835	0.00553455	0.659901	0.491967	0.885158
IL2RA	blood	non-GBM	Weighted median	6	-0.350631	0.172124	0.0416418	0.704243	0.502583	0.98682
IL2RA	blood	non-GBM	MR Egger	6	-0.243988	0.413912	0.587233	0.783497	0.348103	1.76347
ITGA9	blood	non-GBM	Inverse variance weighted	8	0.00610258	0.143091	0.965982	1.00612	0.760062	1.33184
ITGA9	blood	non-GBM	Weighted median	8	0.038682	0.113653	0.733592	1.03944	0.831871	1.2988
ITGA9	blood	non-GBM	MR Egger	8	0.200056	0.47534	0.68851	1.22147	0.481133	3.10099
KIR2DL1	blood	non-GBM	Inverse variance weighted	3	-0.109914	0.253661	0.66479	0.895911	0.544934	1.47294
KIR2DL1	blood	non-GBM	Weighted median	3	-0.0768209	0.268965	0.775171	0.926056	0.546625	1.56886
KIR2DL1	blood	non-GBM	MR Egger	3	0.122584	1.08081	0.928103	1.13041	0.135904	9.40251
MAP2K1	blood	non-GBM	Inverse variance weighted	4	-0.114839	0.179306	0.521869	0.891509	0.627332	1.26693
MAP2K1	blood	non-GBM	Weighted median	4	-0.0743589	0.192612	0.699456	0.928338	0.636431	1.35413
MAP2K1	blood	non-GBM	MR Egger	4	0.743299	0.79962	0.450729	2.10286	0.438693	10.08
MAPK1	blood	non-GBM	Inverse variance weighted	3	-0.0731013	0.20153	0.716805	0.929507	0.626191	1.37974
MAPK1	blood	non-GBM	Weighted median	3	-0.0271769	0.201752	0.892845	0.973189	0.655334	1.44521
MAPK1	blood	non-GBM	MR Egger	3	0.439252	0.500167	0.541223	1.55155	0.582122	4.13538
MAPK8	blood	non-GBM	Inverse variance weighted	4	-0.100996	0.087328	0.247471	0.903937	0.761733	1.07269
MAPK8	blood	non-GBM	Weighted median	4	-0.0957456	0.0855018	0.262795	0.908695	0.768489	1.07448
MAPK8	blood	non-GBM	MR Egger	4	0.0481766	0.143684	0.769306	1.04936	0.791802	1.39069
MTOR	blood	non-GBM	Inverse variance weighted	4	0.117769	0.111337	0.290164	1.12498	0.904428	1.39933
MTOR	blood	non-GBM	Weighted median	4	0.13183	0.10779	0.221321	1.14091	0.923634	1.40931
MTOR	blood	non-GBM	MR Egger	4	0.03766	0.220275	0.879981	1.03838	0.674301	1.59903
NOTCH1	blood	non-GBM	Inverse variance weighted	5	0.202656	0.178716	0.256811	1.22465	0.862754	1.73835
NOTCH1	blood	non-GBM	Weighted median	5	0.203773	0.154427	0.186988	1.22602	0.90583	1.65939
NOTCH1	blood	non-GBM	MR Egger	5	0.318498	0.310595	0.380614	1.37506	0.748063	2.52759
NRP1	blood	non-GBM	Inverse variance weighted	12	0.0139733	0.0731471	0.848502	1.01407	0.878627	1.1704
NRP1	blood	non-GBM	Weighted median	12	-0.0377297	0.0704621	0.592331	0.962973	0.838756	1.10559
NRP1	blood	non-GBM	MR Egger	12	-0.136603	0.114983	0.262272	0.872317	0.696304	1.09282
PGF	blood	non-GBM	Inverse variance weighted	2	0.349614	0.169254	0.0388644	1.41852	1.01804	1.97655
S100A9	blood	non-GBM	Inverse variance weighted	3	0.0241122	0.0831501	0.771828	1.02441	0.870348	1.20573
S100A9	blood	non-GBM	Weighted median	3	0.0242529	0.0864456	0.779051	1.02455	0.864866	1.21372
S100A9	blood	non-GBM	MR Egger	3	-0.0426235	0.199274	0.865852	0.958272	0.64843	1.41617
SIRPA	blood	non-GBM	Inverse variance weighted	6	0.163757	0.124954	0.190014	1.17793	0.922053	1.50481
SIRPA	blood	non-GBM	Weighted median	6	0.210203	0.145875	0.149592	1.23393	0.927082	1.64233
SIRPA	blood	non-GBM	MR Egger	6	-0.116218	0.460546	0.813209	0.890281	0.360996	2.19559
SLC44A1	blood	non-GBM	Inverse variance weighted	4	-0.34402	0.207864	0.0979185	0.708915	0.47169	1.06544
SLC44A1	blood	non-GBM	Weighted median	4	-0.381622	0.249893	0.126726	0.682753	0.41836	1.11424
SLC44A1	blood	non-GBM	MR Egger	4	0.784768	1.05903	0.535873	2.1919	0.275013	17.4698
SMO	blood	non-GBM	Inverse variance weighted	3	0.116302	0.264229	0.659824	1.12334	0.669257	1.8855
SMO	blood	non-GBM	Weighted median	3	0.123507	0.295594	0.676075	1.13146	0.633903	2.01954
SMO	blood	non-GBM	MR Egger	3	0.0320226	0.989952	0.979414	1.03254	0.148335	7.1874
TERT	blood	non-GBM	Inverse variance weighted	2	3.01787	2.06244	0.143398	20.4477	0.358973	1164.74
TNFRSF9	blood	non-GBM	Inverse variance weighted	5	-0.0537787	0.138618	0.698044	0.947642	0.722187	1.24348
TNFRSF9	blood	non-GBM	Weighted median	5	-0.139203	0.156856	0.374835	0.870052	0.639774	1.18322
TNFRSF9	blood	non-GBM	MR Egger	5	-0.259457	0.253094	0.380736	0.77147	0.469766	1.26694
BCL2L11	blood	non-GBM	Inverse variance weighted	4	-0.334479	0.329446	0.309974	0.715711	0.375239	1.36511
BCL2L11	blood	non-GBM	Weighted median	4	-0.381272	0.229618	0.0968219	0.682992	0.435473	1.0712
BCL2L11	blood	non-GBM	MR Egger	4	-0.74887	1.06232	0.553885	0.472901	0.0589526	3.79347
CLEC4G	blood	non-GBM	Inverse variance weighted	9	0.00693601	0.074499	0.925823	1.00696	0.870157	1.16527
CLEC4G	blood	non-GBM	Weighted median	9	0.0186771	0.0831835	0.822346	1.01885	0.865574	1.19927
CLEC4G	blood	non-GBM	MR Egger	9	0.115992	0.145054	0.450192	1.12299	0.845089	1.49227
DNM2	blood	non-GBM	Inverse variance weighted	2	0.0933027	0.389229	0.810554	1.09779	0.511921	2.35418
HAVCR2	blood	non-GBM	Inverse variance weighted	11	-0.0401704	0.119539	0.736838	0.960626	0.759977	1.21425
HAVCR2	blood	non-GBM	Weighted median	11	-0.0516307	0.115086	0.6537	0.949679	0.757903	1.18998
HAVCR2	blood	non-GBM	MR Egger	11	-0.0168923	0.227427	0.942416	0.98325	0.629614	1.53551
IDH1	blood	non-GBM	Inverse variance weighted	2	0.243306	0.602804	0.68649	1.27546	0.391336	4.15703
KRAS	blood	non-GBM	Inverse variance weighted	3	0.0551633	0.274218	0.840569	1.05671	0.617359	1.80874
KRAS	blood	non-GBM	Weighted median	3	0.0720005	0.298434	0.809353	1.07466	0.598739	1.92886
KRAS	blood	non-GBM	MR Egger	3	0.432727	1.48627	0.819634	1.54146	0.0837129	28.3838
NKX3-1	blood	non-GBM	Inverse variance weighted	22	0.0328434	0.0450564	0.466039	1.03339	0.946043	1.1288
NKX3-1	blood	non-GBM	Weighted median	22	-0.00320844	0.061518	0.958406	0.996797	0.883571	1.12453
NKX3-1	blood	non-GBM	MR Egger	22	0.00688704	0.0839194	0.935409	1.00691	0.854196	1.18693
OLIG2	blood	non-GBM	Inverse variance weighted	2	-0.417869	0.16277	0.0102512	0.658449	0.478596	0.905888
PFKM	blood	non-GBM	Inverse variance weighted	5	-0.087035	0.108348	0.421806	0.916645	0.741265	1.13352
PFKM	blood	non-GBM	Weighted median	5	-0.192025	0.13128	0.143545	0.825286	0.638053	1.06746
PFKM	blood	non-GBM	MR Egger	5	-0.300032	0.295956	0.385347	0.740795	0.414739	1.32319
TFAM	blood	non-GBM	Inverse variance weighted	15	0.0230517	0.0466485	0.621196	1.02332	0.933906	1.12129
TFAM	blood	non-GBM	Weighted median	15	0.0169006	0.0568463	0.766235	1.01704	0.909811	1.13692
TFAM	blood	non-GBM	MR Egger	15	0.13939	0.105567	0.209479	1.14957	0.934708	1.41383
EZH2	blood	non-GBM	Wald ratio	1	4.77335e-05	0.563732	0.999932	1.00005	0.331255	3.01911
FOXM1	blood	non-GBM	Wald ratio	1	-0.0525164	0.648644	0.935471	0.948839	0.266106	3.38321
GLI1	blood	non-GBM	Wald ratio	1	-0.106102	0.362905	0.770005	0.899333	0.44158	1.8316
CDK4	blood	non-GBM	Wald ratio	1	-0.428971	0.43005	0.318526	0.651179	0.280307	1.51275
CDK6	blood	non-GBM	Wald ratio	1	0.967989	0.591344	0.101645	2.63264	0.826096	8.38985
ERBB2	blood	non-GBM	Wald ratio	1	0.352701	0.375481	0.347561	1.42291	0.681648	2.97024
STK17A	blood	non-GBM	Wald ratio	1	0.416033	0.618552	0.501207	1.51594	0.450981	5.09569
BRAF	blood	non-GBM	Wald ratio	1	-0.473123	0.489291	0.333567	0.623054	0.238799	1.62562
CHEK1	blood	non-GBM	Wald ratio	1	0.317612	0.682004	0.641427	1.37384	0.360914	5.22963
CSNK2A1	blood	non-GBM	Wald ratio	1	0.00801567	0.466279	0.986284	1.00805	0.404181	2.51412
CTLA4	blood	non-GBM	Wald ratio	1	-0.422946	0.178042	0.0175233	0.655114	0.462131	0.928687
CXCR4	blood	non-GBM	Wald ratio	1	0.55385	0.475213	0.243826	1.73994	0.685526	4.41615
HDAC1	blood	non-GBM	Wald ratio	1	-1.35151	0.680687	0.047087	0.258848	0.0681761	0.982781
HNRNPA1	blood	non-GBM	Wald ratio	1	0.302555	0.315167	0.337065	1.35331	0.729662	2.51
IDH2	blood	non-GBM	Wald ratio	1	-0.631524	0.512426	0.217792	0.531781	0.194781	1.45184
KDM1A	blood	non-GBM	Wald ratio	1	-0.524779	0.301616	0.0818782	0.591686	0.327605	1.06864
KIF11	blood	non-GBM	Wald ratio	1	-0.0795098	0.323576	0.805897	0.923569	0.489819	1.74142
LAG3	blood	non-GBM	Wald ratio	1	-0.476734	0.374809	0.203395	0.620808	0.297792	1.2942
MYB	blood	non-GBM	Wald ratio	1	0.208225	0.568879	0.714345	1.23149	0.403823	3.75553
NFE2L2	blood	non-GBM	Wald ratio	1	-0.094423	0.421056	0.82256	0.909898	0.398642	2.07684
PLK1	blood	non-GBM	Wald ratio	1	-0.368029	0.152336	0.0156965	0.692097	0.513447	0.932907
TGFB1	blood	non-GBM	Wald ratio	1	0.0542232	0.581425	0.925698	1.05572	0.337777	3.29965
TUBB1	blood	non-GBM	Wald ratio	1	-0.330271	0.538124	0.539384	0.718729	0.250325	2.0636

## Sheet: Table S4
Supplementary Table 4. Summary of MR analysis results utilizing brain cis-eQTLs from the PsychENCODE.
exposure	tissue	outcome	method	nsnp	b	se	pval	or	or_lci95	or_uci95
A1CF	brain	All glioma	Inverse variance weighted	2	-0.117726	0.114169	0.302469	0.88894	0.710706	1.11187
CLEC4G	brain	All glioma	Inverse variance weighted	3	0.0842013	0.136348	0.536874	1.08785	0.832734	1.42112
CLEC4G	brain	All glioma	Weighted median	3	0.0662414	0.143098	0.643428	1.06848	0.807163	1.41441
CLEC4G	brain	All glioma	MR Egger	3	-0.145992	0.240734	0.65295	0.864165	0.539113	1.3852
DNM2	brain	All glioma	Inverse variance weighted	2	0.292936	0.581855	0.614647	1.34036	0.428485	4.19281
EZH2	brain	All glioma	Inverse variance weighted	2	0.12023	0.139941	0.39026	1.12776	0.857225	1.48366
FOXM1	brain	All glioma	Inverse variance weighted	2	0.128757	0.118482	0.277159	1.13741	0.901705	1.43474
OLIG2	brain	All glioma	Inverse variance weighted	3	-0.445812	0.211044	0.034651	0.640304	0.423392	0.968346
OLIG2	brain	All glioma	Weighted median	3	-0.437231	0.274267	0.110895	0.645822	0.37727	1.10554
OLIG2	brain	All glioma	MR Egger	3	-0.418812	0.520798	0.56883	0.657828	0.237028	1.82568
PAK5	brain	All glioma	Inverse variance weighted	3	0.147307	0.242955	0.544305	1.15871	0.719727	1.86544
PAK5	brain	All glioma	Weighted median	3	0.125572	0.268335	0.639808	1.1338	0.670076	1.91843
PAK5	brain	All glioma	MR Egger	3	0.243971	2.42228	0.936095	1.27631	0.0110681	147.177
PFKM	brain	All glioma	Inverse variance weighted	2	0.15425	0.271342	0.569714	1.16678	0.685519	1.98592
AKT1	brain	All glioma	Inverse variance weighted	2	0.456453	0.269249	0.0900216	1.57847	0.931206	2.67562
APLNR	brain	All glioma	Inverse variance weighted	2	0.208714	0.153805	0.174779	1.23209	0.911428	1.66558
BCL6	brain	All glioma	Inverse variance weighted	2	0.208478	0.206404	0.312474	1.2318	0.82195	1.84602
BOC	brain	All glioma	Inverse variance weighted	3	-0.0881212	0.10501	0.401373	0.91565	0.745321	1.1249
BOC	brain	All glioma	Weighted median	3	-0.136902	0.0788025	0.0823389	0.872056	0.747251	1.01771
BOC	brain	All glioma	MR Egger	3	-0.531868	0.228299	0.258122	0.587507	0.375561	0.919063
CD274	brain	All glioma	Inverse variance weighted	2	-0.238641	0.116958	0.0413097	0.787697	0.62633	0.99064
CD276	brain	All glioma	Inverse variance weighted	2	0.374299	0.20653	0.0699365	1.45397	0.96996	2.17951
CDK4	brain	All glioma	Inverse variance weighted	2	0.360903	0.383174	0.346254	1.43462	0.676978	3.0402
CTSC	brain	All glioma	Inverse variance weighted	2	0.0134875	0.167656	0.935882	1.01358	0.729702	1.40789
CUL7	brain	All glioma	Inverse variance weighted	2	0.0119723	0.157182	0.939285	1.01204	0.74371	1.3772
EFEMP1	brain	All glioma	Inverse variance weighted	6	0.0340767	0.0805658	0.672319	1.03466	0.883528	1.21165
EFEMP1	brain	All glioma	Weighted median	6	0.0585354	0.0766188	0.444878	1.06028	0.912436	1.23209
EFEMP1	brain	All glioma	MR Egger	6	0.0693041	0.155843	0.679536	1.07176	0.789664	1.45464
ESR2	brain	All glioma	Inverse variance weighted	2	0.0227394	0.109827	0.835972	1.023	0.824877	1.26871
FDCSP	brain	All glioma	Inverse variance weighted	2	-0.0388869	0.554828	0.944123	0.961859	0.324215	2.85358
FTO	brain	All glioma	Inverse variance weighted	3	-0.132927	0.194299	0.493891	0.875529	0.598246	1.28133
FTO	brain	All glioma	Weighted median	3	-0.109466	0.249573	0.660943	0.896313	0.549564	1.46184
FTO	brain	All glioma	MR Egger	3	0.259063	0.505105	0.698302	1.29572	0.481455	3.48709
FURIN	brain	All glioma	Inverse variance weighted	2	0.339254	0.387357	0.381129	1.4039	0.657069	2.99959
HSP90AA1	brain	All glioma	Inverse variance weighted	2	-0.411193	0.330435	0.213352	0.662859	0.346856	1.26675
IDH2	brain	All glioma	Inverse variance weighted	2	-0.23224	0.257568	0.367236	0.792756	0.478512	1.31337
IDO1	brain	All glioma	Inverse variance weighted	2	-0.0426836	0.108338	0.693592	0.958215	0.774896	1.1849
IFNB1	brain	All glioma	Inverse variance weighted	2	-0.0571382	0.140825	0.684935	0.944463	0.716658	1.24468
IL2RA	brain	All glioma	Inverse variance weighted	2	-0.125392	0.0872294	0.150576	0.882151	0.743518	1.04663
ITGA9	brain	All glioma	Inverse variance weighted	4	0.0530695	0.100478	0.597381	1.0545	0.866003	1.28403
ITGA9	brain	All glioma	Weighted median	4	-0.0198299	0.128975	0.877806	0.980365	0.761382	1.26233
ITGA9	brain	All glioma	MR Egger	4	0.126378	0.52669	0.832722	1.13471	0.404165	3.18576
KDM1A	brain	All glioma	Inverse variance weighted	4	0.0526425	0.167838	0.753786	1.05405	0.758571	1.46463
KDM1A	brain	All glioma	Weighted median	4	-0.0231123	0.201994	0.908904	0.977153	0.657691	1.45179
KDM1A	brain	All glioma	MR Egger	4	0.0379878	0.702263	0.961778	1.03872	0.262253	4.11411
KDR	brain	All glioma	Inverse variance weighted	2	-0.151353	0.1582	0.338709	0.859545	0.630385	1.17201
KLRB1	brain	All glioma	Inverse variance weighted	2	-0.133022	0.120863	0.271071	0.875446	0.690794	1.10946
KLRC1	brain	All glioma	Inverse variance weighted	2	-0.0112003	0.103042	0.913444	0.988862	0.808025	1.21017
NTRK1	brain	All glioma	Inverse variance weighted	2	0.123554	0.20282	0.542404	1.13151	0.760353	1.68385
PDGFRA	brain	All glioma	Inverse variance weighted	3	0.209684	0.162698	0.19747	1.23329	0.896548	1.69651
PDGFRA	brain	All glioma	Weighted median	3	0.234194	0.207619	0.25932	1.26389	0.841357	1.89862
PDGFRA	brain	All glioma	MR Egger	3	0.379803	0.418216	0.530621	1.462	0.6441	3.31848
ROS1	brain	All glioma	Inverse variance weighted	4	0.00254552	0.0747498	0.972834	1.00255	0.865919	1.16074
ROS1	brain	All glioma	Weighted median	4	0.0327938	0.0781213	0.674646	1.03334	0.886633	1.20432
ROS1	brain	All glioma	MR Egger	4	0.286955	0.236337	0.348592	1.33236	0.838396	2.11737
TERT	brain	All glioma	Inverse variance weighted	2	0.0386632	0.282343	0.891081	1.03942	0.597663	1.8077
TH	brain	All glioma	Inverse variance weighted	4	0.225736	0.106774	0.0345028	1.25324	1.0166	1.54498
TH	brain	All glioma	Weighted median	4	0.287981	0.133099	0.0304902	1.33373	1.02748	1.73127
TH	brain	All glioma	MR Egger	4	0.251211	0.337944	0.53473	1.28558	0.662881	2.49324
WEE1	brain	All glioma	Inverse variance weighted	3	-0.00966161	0.198143	0.96111	0.990385	0.671647	1.46038
WEE1	brain	All glioma	Weighted median	3	0.0529794	0.196816	0.787789	1.05441	0.716928	1.55075
WEE1	brain	All glioma	MR Egger	3	-1.2032	0.67662	0.326124	0.300231	0.0797085	1.13085
WT1	brain	All glioma	Inverse variance weighted	2	-0.207352	0.121079	0.0867987	0.812733	0.641037	1.03042
BCL2L11	brain	All glioma	Wald ratio	1	-0.261109	0.183308	0.154324	0.770197	0.537733	1.10316
FOXO3	brain	All glioma	Wald ratio	1	0.107439	0.482592	0.823823	1.11342	0.432384	2.86715
IDH1	brain	All glioma	Wald ratio	1	1.51388	0.329616	4.37248e-06	4.54431	2.38173	8.67047
KRAS	brain	All glioma	Wald ratio	1	0.103358	0.0972327	0.287784	1.10889	0.916477	1.3417
NKX3-1	brain	All glioma	Wald ratio	1	-0.0310562	0.263806	0.906287	0.969421	0.578038	1.6258
TFAM	brain	All glioma	Wald ratio	1	0.543521	0.360295	0.131415	1.72206	0.849883	3.48929
ABCC3	brain	All glioma	Wald ratio	1	-0.40442	0.174893	0.0207564	0.667364	0.473686	0.940231
BCL2	brain	All glioma	Wald ratio	1	0.479375	0.201952	0.0176106	1.61507	1.08714	2.39936
BRAF	brain	All glioma	Wald ratio	1	-0.513046	0.507029	0.311602	0.59867	0.221613	1.61726
CCR2	brain	All glioma	Wald ratio	1	-0.224863	0.159752	0.159257	0.798626	0.583928	1.09226
CDK6	brain	All glioma	Wald ratio	1	-0.0324478	0.333248	0.922434	0.968073	0.503781	1.86026
CTLA4	brain	All glioma	Wald ratio	1	-0.284869	0.215377	0.185951	0.752113	0.493118	1.14714
DNMT1	brain	All glioma	Wald ratio	1	-0.0805891	0.34617	0.815915	0.922573	0.468095	1.81831
EGFR	brain	All glioma	Wald ratio	1	-0.85916	0.0819828	1.07015e-25	0.423518	0.360651	0.497344
ENPP2	brain	All glioma	Wald ratio	1	-0.164439	0.793656	0.83586	0.84837	0.179065	4.01938
EPAS1	brain	All glioma	Wald ratio	1	-0.310998	0.514093	0.545216	0.732715	0.267504	2.00697
ESR1	brain	All glioma	Wald ratio	1	-0.0124517	0.162431	0.938895	0.987626	0.718337	1.35786
FGF2	brain	All glioma	Wald ratio	1	0.123697	0.457449	0.786848	1.13167	0.461671	2.77402
FPR1	brain	All glioma	Wald ratio	1	0.0437257	0.113101	0.699048	1.0447	0.836982	1.30396
IGFBP3	brain	All glioma	Wald ratio	1	-0.036044	0.177587	0.839162	0.964598	0.681053	1.36619
KIF11	brain	All glioma	Wald ratio	1	1.4473	0.493184	0.00333984	4.2516	1.61713	11.1779
LPAR1	brain	All glioma	Wald ratio	1	-0.143499	0.257024	0.576633	0.866322	0.523475	1.43371
LTBR	brain	All glioma	Wald ratio	1	-0.143285	0.127815	0.262275	0.866507	0.674487	1.11319
MAP2K1	brain	All glioma	Wald ratio	1	-0.337012	0.400435	0.400004	0.7139	0.325672	1.56493
MAPK14	brain	All glioma	Wald ratio	1	0.199998	0.27564	0.468099	1.2214	0.711587	2.09647
MAPK8	brain	All glioma	Wald ratio	1	0.847363	0.646915	0.190246	2.33348	0.656659	8.29221
MET	brain	All glioma	Wald ratio	1	0.10083	0.144731	0.486008	1.10609	0.832899	1.46888
MYB	brain	All glioma	Wald ratio	1	0.515635	0.39027	0.186426	1.6747	0.77935	3.59867
NFE2L2	brain	All glioma	Wald ratio	1	0.25213	0.450063	0.575336	1.28676	0.532595	3.10885
NT5E	brain	All glioma	Wald ratio	1	-0.102281	0.095404	0.283682	0.902776	0.748808	1.0884
PBK	brain	All glioma	Wald ratio	1	-0.285953	0.189923	0.132163	0.751298	0.517781	1.09013
PDCD1	brain	All glioma	Wald ratio	1	-0.0659812	0.139932	0.637268	0.936148	0.711594	1.23157
PROM1	brain	All glioma	Wald ratio	1	-0.108894	0.112682	0.333852	0.896825	0.719103	1.11847
PTK2	brain	All glioma	Wald ratio	1	-1.1131	0.464665	0.0165981	0.328539	0.132146	0.816803
PTPRN	brain	All glioma	Wald ratio	1	0.0795055	0.569968	0.889062	1.08275	0.354292	3.30899
QSOX1	brain	All glioma	Wald ratio	1	-0.658339	0.401224	0.100833	0.51771	0.235808	1.13662
S100A9	brain	All glioma	Wald ratio	1	-0.204204	0.222403	0.35853	0.815296	0.527232	1.26075
SHH	brain	All glioma	Wald ratio	1	-0.363315	0.257239	0.157843	0.695367	0.419999	1.15128
SIRPA	brain	All glioma	Wald ratio	1	0.125558	0.159838	0.43214	1.13378	0.828843	1.55091
SLC44A1	brain	All glioma	Wald ratio	1	-0.90771	1.11296	0.414738	0.403447	0.0455426	3.57401
SMO	brain	All glioma	Wald ratio	1	0.0415094	0.235746	0.860234	1.04238	0.656683	1.65462
SPP1	brain	All glioma	Wald ratio	1	-0.753183	0.496753	0.129466	0.470866	0.177849	1.24664
SRC	brain	All glioma	Wald ratio	1	-0.37674	0.413145	0.36183	0.686094	0.305287	1.54191
STK17A	brain	All glioma	Wald ratio	1	1.02539	0.452252	0.0233723	2.78818	1.14909	6.76528
TFRC	brain	All glioma	Wald ratio	1	-0.0693735	0.241284	0.773716	0.932978	0.581415	1.49712
TGFB1	brain	All glioma	Wald ratio	1	0.323503	0.332808	0.331031	1.38196	0.719786	2.65331
TNFRSF10A	brain	All glioma	Wald ratio	1	0.0770748	0.133753	0.564449	1.08012	0.831036	1.40387
TNFRSF9	brain	All glioma	Wald ratio	1	-0.0604707	0.163008	0.710662	0.941321	0.683885	1.29567
VEGFA	brain	All glioma	Wald ratio	1	-0.122787	0.221562	0.579449	0.884452	0.572897	1.36544
VSIR	brain	All glioma	Wald ratio	1	-0.434371	0.385619	0.259986	0.647672	0.304165	1.37912
ERBB2	brain	All glioma	Wald ratio	1	0.0726097	0.221673	0.74325	1.07531	0.696373	1.66045
A1CF	brain	GBM	Inverse variance weighted	2	-0.189514	0.181815	0.297251	0.827361	0.579337	1.18157
CLEC4G	brain	GBM	Inverse variance weighted	3	-0.0260248	0.213441	0.902955	0.974311	0.641228	1.48041
CLEC4G	brain	GBM	Weighted median	3	-0.0755243	0.190058	0.691091	0.927257	0.63888	1.3458
CLEC4G	brain	GBM	MR Egger	3	-0.473329	0.305218	0.364613	0.622925	0.342475	1.13303
EZH2	brain	GBM	Inverse variance weighted	2	0.124359	0.170994	0.467061	1.13242	0.809944	1.58329
OLIG2	brain	GBM	Inverse variance weighted	3	-0.298831	0.257991	0.246742	0.741685	0.447315	1.22978
OLIG2	brain	GBM	Weighted median	3	-0.236823	0.313721	0.450319	0.789131	0.426682	1.45947
OLIG2	brain	GBM	MR Egger	3	-0.136891	0.632373	0.864284	0.872066	0.252501	3.01187
PAK5	brain	GBM	Inverse variance weighted	3	-0.0570958	0.298447	0.848283	0.944504	0.526212	1.6953
PAK5	brain	GBM	Weighted median	3	-0.0202681	0.318891	0.949322	0.979936	0.524508	1.83081
PAK5	brain	GBM	MR Egger	3	-0.91941	2.97062	0.808918	0.398754	0.00118049	134.694
PFKM	brain	GBM	Inverse variance weighted	2	0.336815	0.640618	0.59905	1.40048	0.398999	4.91566
AKT1	brain	GBM	Inverse variance weighted	2	0.16647	0.330364	0.614334	1.18113	0.618137	2.25688
APLNR	brain	GBM	Inverse variance weighted	2	0.275439	0.184725	0.135942	1.31711	0.917023	1.89175
BCL6	brain	GBM	Inverse variance weighted	2	-0.0881853	0.260721	0.735186	0.915591	0.549251	1.52627
BOC	brain	GBM	Inverse variance weighted	3	-0.108193	0.173921	0.533888	0.897454	0.638216	1.26199
BOC	brain	GBM	Weighted median	3	-0.162977	0.104674	0.119472	0.84961	0.692021	1.04309
BOC	brain	GBM	MR Egger	3	-0.778664	0.316037	0.245453	0.459019	0.247067	0.852799
CD274	brain	GBM	Inverse variance weighted	2	-0.136738	0.143926	0.342085	0.872199	0.657814	1.15645
CD276	brain	GBM	Inverse variance weighted	2	0.401888	0.254388	0.114147	1.49464	0.907818	2.4608
CDK4	brain	GBM	Inverse variance weighted	2	0.434659	0.430886	0.313092	1.54444	0.663731	3.59375
CTSC	brain	GBM	Inverse variance weighted	2	-0.171534	0.201497	0.394604	0.842372	0.567526	1.25032
CUL7	brain	GBM	Inverse variance weighted	2	0.136094	0.193415	0.481658	1.14579	0.784272	1.67395
EFEMP1	brain	GBM	Inverse variance weighted	6	0.013166	0.108229	0.903177	1.01325	0.819581	1.25269
EFEMP1	brain	GBM	Weighted median	6	0.0349657	0.0984998	0.722603	1.03558	0.85377	1.25612
EFEMP1	brain	GBM	MR Egger	6	0.0996107	0.2044	0.651525	1.10474	0.740068	1.64911
ESR2	brain	GBM	Inverse variance weighted	2	-0.0527948	0.144009	0.713911	0.948575	0.715301	1.25792
FTO	brain	GBM	Inverse variance weighted	3	-0.135195	0.237573	0.56931	0.873545	0.548352	1.39159
FTO	brain	GBM	Weighted median	3	-0.142247	0.284517	0.617104	0.867407	0.496635	1.51499
FTO	brain	GBM	MR Egger	3	0.273454	0.6157	0.733915	1.3145	0.393247	4.39394
FURIN	brain	GBM	Inverse variance weighted	2	0.148836	0.461891	0.747277	1.16048	0.46932	2.86951
HSP90AA1	brain	GBM	Inverse variance weighted	2	-0.292581	0.404417	0.469395	0.746335	0.337821	1.64885
IDH2	brain	GBM	Inverse variance weighted	2	-0.0172097	0.31203	0.956016	0.982938	0.533237	1.81189
IDO1	brain	GBM	Inverse variance weighted	2	0.0378194	0.132074	0.77461	1.03854	0.80168	1.34539
IFNB1	brain	GBM	Inverse variance weighted	2	-0.0500507	0.173198	0.772597	0.951181	0.677382	1.33565
IL2RA	brain	GBM	Inverse variance weighted	2	0.0082382	0.106347	0.938253	1.00827	0.818566	1.24194
ITGA9	brain	GBM	Inverse variance weighted	4	-0.0107032	0.123119	0.930724	0.989354	0.777232	1.25937
ITGA9	brain	GBM	Weighted median	4	-0.0533128	0.137202	0.697594	0.948083	0.724532	1.24061
ITGA9	brain	GBM	MR Egger	4	-0.282972	0.556041	0.661406	0.753541	0.253393	2.24088
KDM1A	brain	GBM	Inverse variance weighted	4	0.0476257	0.205949	0.81712	1.04878	0.700449	1.57033
KDM1A	brain	GBM	Weighted median	4	0.0727146	0.234068	0.756063	1.07542	0.67973	1.70146
KDM1A	brain	GBM	MR Egger	4	-0.287427	0.862534	0.770648	0.750192	0.138347	4.06795
KDR	brain	GBM	Inverse variance weighted	2	-0.222836	0.479307	0.641994	0.800246	0.312773	2.04747
KLRC1	brain	GBM	Inverse variance weighted	2	-0.0706577	0.126403	0.57617	0.931781	0.727307	1.19374
NTRK1	brain	GBM	Inverse variance weighted	2	0.195902	0.207378	0.344832	1.21641	0.810131	1.82643
PDGFRA	brain	GBM	Inverse variance weighted	3	0.147349	0.19964	0.460468	1.15876	0.783531	1.71368
PDGFRA	brain	GBM	Weighted median	3	0.184012	0.247985	0.458069	1.20203	0.73931	1.95436
PDGFRA	brain	GBM	MR Egger	3	0.346797	0.512183	0.621091	1.41453	0.518362	3.86003
ROS1	brain	GBM	Inverse variance weighted	4	0.0117161	0.105183	0.911309	1.01179	0.823293	1.24343
ROS1	brain	GBM	Weighted median	4	0.0556443	0.0951094	0.55851	1.05722	0.87742	1.27387
ROS1	brain	GBM	MR Egger	4	0.3896	0.292116	0.313901	1.47639	0.832813	2.61731
TERT	brain	GBM	Inverse variance weighted	2	0.159489	0.214652	0.457473	1.17291	0.770105	1.78641
TH	brain	GBM	Inverse variance weighted	4	0.209271	0.128141	0.102442	1.23278	0.958979	1.58475
TH	brain	GBM	Weighted median	4	0.193592	0.154793	0.211062	1.2136	0.896011	1.64376
TH	brain	GBM	MR Egger	4	0.232604	0.406575	0.624984	1.26188	0.568768	2.79964
WEE1	brain	GBM	Inverse variance weighted	3	0.125253	0.263562	0.634621	1.13344	0.676158	1.89997
WEE1	brain	GBM	Weighted median	3	0.248421	0.242715	0.306066	1.282	0.796682	2.06296
WEE1	brain	GBM	MR Egger	3	-1.52847	0.811512	0.310725	0.216867	0.0441999	1.06406
WT1	brain	GBM	Inverse variance weighted	2	-0.229375	0.138743	0.0982814	0.79503	0.605736	1.04348
FDCSP	brain	GBM	Inverse variance weighted	2	0.034821	0.568138	0.951128	1.03543	0.340027	3.15306
BCL2L11	brain	GBM	Wald ratio	1	-0.354658	0.223404	0.112395	0.701413	0.452698	1.08677
DNM2	brain	GBM	Wald ratio	1	-0.0216027	0.625331	0.972442	0.978629	0.287293	3.33358
FOXM1	brain	GBM	Wald ratio	1	0.262335	0.186164	0.158787	1.29996	0.902536	1.87239
FOXO3	brain	GBM	Wald ratio	1	-0.373103	0.592333	0.528769	0.688594	0.215655	2.19871
IDH1	brain	GBM	Wald ratio	1	0.924707	0.401323	0.0212145	2.52113	1.14811	5.53616
KRAS	brain	GBM	Wald ratio	1	0.0504189	0.11956	0.673242	1.05171	0.832003	1.32944
NKX3-1	brain	GBM	Wald ratio	1	0.17703	0.327708	0.589055	1.19367	0.627961	2.269
TFAM	brain	GBM	Wald ratio	1	0.293987	0.419241	0.483157	1.34177	0.589945	3.0517
ABCC3	brain	GBM	Wald ratio	1	-0.379542	0.21401	0.07615	0.684175	0.449777	1.04073
BCL2	brain	GBM	Wald ratio	1	0.1222	0.245975	0.619331	1.12998	0.697738	1.82999
BRAF	brain	GBM	Wald ratio	1	-0.696792	0.61627	0.258199	0.498181	0.14887	1.66712
CCR2	brain	GBM	Wald ratio	1	-0.18967	0.196204	0.333696	0.827232	0.563138	1.21518
CDK6	brain	GBM	Wald ratio	1	0.0485071	0.40942	0.905689	1.0497	0.470501	2.34192
CTLA4	brain	GBM	Wald ratio	1	-0.260771	0.264429	0.324051	0.770458	0.458841	1.2937
DNMT1	brain	GBM	Wald ratio	1	0.148879	0.421702	0.724057	1.16053	0.507805	2.65227
EGFR	brain	GBM	Wald ratio	1	-1.17135	0.100715	2.88747e-31	0.309948	0.254424	0.377588
ENPP2	brain	GBM	Wald ratio	1	0.0261795	0.974208	0.978561	1.02653	0.152092	6.92839
EPAS1	brain	GBM	Wald ratio	1	0.246415	0.633277	0.697194	1.27943	0.369795	4.42663
ERBB2	brain	GBM	Wald ratio	1	-0.178901	0.272366	0.511283	0.836188	0.4903	1.42609
ESR1	brain	GBM	Wald ratio	1	-0.00272606	0.199345	0.989089	0.997278	0.674731	1.47401
FPR1	brain	GBM	Wald ratio	1	0.135842	0.138641	0.327182	1.1455	0.872934	1.50317
IGFBP3	brain	GBM	Wald ratio	1	0.0488237	0.21663	0.821685	1.05004	0.686759	1.60547
KIF11	brain	GBM	Wald ratio	1	1.3062	0.609439	0.0320909	3.6921	1.11817	12.191
KLRB1	brain	GBM	Wald ratio	1	-0.19702	0.20305	0.331896	0.821174	0.551563	1.22257
LPAR1	brain	GBM	Wald ratio	1	-0.29559	0.314564	0.347382	0.744093	0.401666	1.37845
LTBR	brain	GBM	Wald ratio	1	-0.334784	0.156811	0.0327652	0.715493	0.526168	0.972939
MAP2K1	brain	GBM	Wald ratio	1	-0.706353	0.49113	0.150371	0.49344	0.188442	1.29209
MAPK14	brain	GBM	Wald ratio	1	0.155989	0.338307	0.644736	1.16881	0.602244	2.26839
MAPK8	brain	GBM	Wald ratio	1	0.725955	0.791714	0.359174	2.0667	0.437882	9.75437
MET	brain	GBM	Wald ratio	1	0.121757	0.177482	0.492695	1.12948	0.797633	1.59939
MYB	brain	GBM	Wald ratio	1	0.437843	0.45686	0.337874	1.54936	0.632799	3.7935
NFE2L2	brain	GBM	Wald ratio	1	0.337621	0.553653	0.54199	1.40161	0.473531	4.14864
NT5E	brain	GBM	Wald ratio	1	0.0270047	0.116563	0.816791	1.02737	0.817537	1.29107
PBK	brain	GBM	Wald ratio	1	-0.433383	0.23225	0.062038	0.648312	0.411234	1.02207
PDCD1	brain	GBM	Wald ratio	1	-0.0299391	0.171223	0.861194	0.970505	0.693825	1.35752
PROM1	brain	GBM	Wald ratio	1	0.0572038	0.138226	0.67899	1.05887	0.807575	1.38837
PTK2	brain	GBM	Wald ratio	1	-1.43986	0.567827	0.011221	0.23696	0.0778631	0.721141
PTPRN	brain	GBM	Wald ratio	1	0.250512	0.695908	0.718863	1.28468	0.328418	5.02533
QSOX1	brain	GBM	Wald ratio	1	-0.788633	0.492364	0.109216	0.454466	0.173138	1.19292
S100A9	brain	GBM	Wald ratio	1	-0.417411	0.273594	0.127095	0.65875	0.38533	1.12618
SHH	brain	GBM	Wald ratio	1	-0.164218	0.314974	0.602109	0.848557	0.457689	1.57323
SIRPA	brain	GBM	Wald ratio	1	0.0961747	0.195899	0.623469	1.10095	0.749921	1.6163
SMO	brain	GBM	Wald ratio	1	0.136378	0.289984	0.638145	1.14611	0.649216	2.02333
SPP1	brain	GBM	Wald ratio	1	-1.00769	0.611864	0.099574	0.365061	0.110036	1.21114
SRC	brain	GBM	Wald ratio	1	-0.551248	0.502291	0.272438	0.57623	0.215297	1.54225
STK17A	brain	GBM	Wald ratio	1	1.03778	0.545017	0.0568938	2.82294	0.970006	8.21543
TFRC	brain	GBM	Wald ratio	1	-0.00566778	0.296057	0.984726	0.994348	0.556582	1.77643
TGFB1	brain	GBM	Wald ratio	1	0.805059	0.408594	0.0488023	2.23683	1.00422	4.98235
TNFRSF10A	brain	GBM	Wald ratio	1	0.131377	0.164128	0.423449	1.1404	0.826699	1.57313
TNFRSF9	brain	GBM	Wald ratio	1	-0.295213	0.199956	0.13984	0.744373	0.503019	1.10153
VEGFA	brain	GBM	Wald ratio	1	-0.168193	0.271149	0.535063	0.845191	0.496761	1.43801
VSIR	brain	GBM	Wald ratio	1	-0.401514	0.47366	0.396614	0.669306	0.264507	1.69361
FGF2	brain	GBM	Wald ratio	1	-0.229667	0.561059	0.682287	0.794799	0.264651	2.38693
A1CF	brain	non-GBM	Inverse variance weighted	2	0.0221942	0.173148	0.898007	1.02244	0.728202	1.43557
CLEC4G	brain	non-GBM	Inverse variance weighted	3	0.14562	0.177295	0.411452	1.15676	0.817194	1.63741
CLEC4G	brain	non-GBM	Weighted median	3	0.146666	0.193781	0.449131	1.15797	0.792038	1.69296
CLEC4G	brain	non-GBM	MR Egger	3	0.0893161	0.311606	0.822289	1.09343	0.59367	2.01388
DNM2	brain	non-GBM	Inverse variance weighted	2	0.184623	0.539307	0.7321	1.20276	0.417939	3.46137
EZH2	brain	non-GBM	Inverse variance weighted	2	0.165329	0.183989	0.368875	1.17978	0.822597	1.69206
FOXM1	brain	non-GBM	Inverse variance weighted	2	0.153611	0.140389	0.273876	1.16604	0.885545	1.53537
OLIG2	brain	non-GBM	Inverse variance weighted	3	-0.837332	0.278426	0.00263513	0.432864	0.250813	0.747055
OLIG2	brain	non-GBM	Weighted median	3	-0.89354	0.346081	0.00982641	0.409204	0.207659	0.806363
OLIG2	brain	non-GBM	MR Egger	3	-1.05907	0.786877	0.406798	0.346777	0.0741731	1.62126
PAK5	brain	non-GBM	Inverse variance weighted	3	0.403924	0.31925	0.20579	1.49769	0.80107	2.8001
PAK5	brain	non-GBM	Weighted median	3	0.387789	0.357651	0.278247	1.47372	0.731098	2.97066
PAK5	brain	non-GBM	MR Egger	3	0.658873	3.18507	0.870138	1.93261	0.00375804	993.867
PFKM	brain	non-GBM	Inverse variance weighted	2	0.0698984	0.337869	0.836103	1.0724	0.55304	2.07949
AKT1	brain	non-GBM	Inverse variance weighted	2	0.742863	0.423672	0.0795346	2.10194	0.916188	4.82234
APLNR	brain	non-GBM	Inverse variance weighted	2	0.386399	0.196864	0.0496731	1.47167	1.00055	2.16464
BCL6	brain	non-GBM	Inverse variance weighted	2	0.434362	0.268555	0.105791	1.54398	0.9121	2.61361
BOC	brain	non-GBM	Inverse variance weighted	3	-0.0239204	0.0954286	0.802075	0.976363	0.809806	1.17718
BOC	brain	non-GBM	Weighted median	3	-0.0209238	0.10375	0.840171	0.979294	0.799096	1.20013
BOC	brain	non-GBM	MR Egger	3	-0.183288	0.30138	0.652152	0.832529	0.461168	1.50293
CD274	brain	non-GBM	Inverse variance weighted	2	-0.390439	0.153206	0.0108199	0.67676	0.501214	0.913789
CD276	brain	non-GBM	Inverse variance weighted	2	0.134409	0.327738	0.681725	1.14386	0.601723	2.17445
CDK4	brain	non-GBM	Inverse variance weighted	2	0.178986	0.336521	0.594814	1.196	0.618415	2.31305
CTSC	brain	non-GBM	Inverse variance weighted	2	0.0925557	0.216727	0.669334	1.09697	0.717323	1.67756
CUL7	brain	non-GBM	Inverse variance weighted	2	-0.178998	0.206682	0.38646	0.836107	0.55761	1.2537
EFEMP1	brain	non-GBM	Inverse variance weighted	6	0.00413734	0.114783	0.971247	1.00415	0.801847	1.25748
EFEMP1	brain	non-GBM	Weighted median	6	0.0105229	0.104505	0.919794	1.01058	0.823406	1.2403
EFEMP1	brain	non-GBM	MR Egger	6	0.0344272	0.223119	0.884846	1.03503	0.668388	1.60278
ESR2	brain	non-GBM	Inverse variance weighted	2	0.0342912	0.14488	0.8129	1.03489	0.779054	1.37473
FDCSP	brain	non-GBM	Inverse variance weighted	2	0.0185039	0.632311	0.976654	1.01868	0.294987	3.51779
FTO	brain	non-GBM	Inverse variance weighted	3	-0.146307	0.255155	0.566372	0.863893	0.523923	1.42447
FTO	brain	non-GBM	Weighted median	3	-0.148863	0.295179	0.61404	0.861687	0.483157	1.53678
FTO	brain	non-GBM	MR Egger	3	0.065395	0.663791	0.937484	1.06758	0.29065	3.92131
FURIN	brain	non-GBM	Inverse variance weighted	2	0.771107	0.509085	0.12985	2.16216	0.79716	5.86448
HSP90AA1	brain	non-GBM	Inverse variance weighted	2	-0.527032	0.433624	0.224209	0.590355	0.252351	1.38109
IDH2	brain	non-GBM	Inverse variance weighted	2	-0.521553	0.683697	0.445557	0.593598	0.155424	2.26708
IDO1	brain	non-GBM	Inverse variance weighted	2	-0.228278	0.14304	0.110511	0.795903	0.601315	1.05346
IFNB1	brain	non-GBM	Inverse variance weighted	2	-0.092439	0.185518	0.61829	0.911705	0.633779	1.31151
IL2RA	brain	non-GBM	Inverse variance weighted	2	-0.277837	0.114981	0.0156761	0.757421	0.604593	0.948879
ITGA9	brain	non-GBM	Inverse variance weighted	4	0.119254	0.212602	0.574848	1.12666	0.742713	1.70908
ITGA9	brain	non-GBM	Weighted median	4	0.0495214	0.199342	0.803806	1.05077	0.710925	1.55307
ITGA9	brain	non-GBM	MR Egger	4	0.494357	1.14658	0.708377	1.63944	0.173264	15.5126
KDM1A	brain	non-GBM	Inverse variance weighted	4	0.0648913	0.220485	0.76852	1.06704	0.69263	1.64385
KDM1A	brain	non-GBM	Weighted median	4	0.000558403	0.255789	0.998258	1.00056	0.606053	1.65187
KDM1A	brain	non-GBM	MR Egger	4	0.125193	0.922118	0.904438	1.13337	0.185972	6.90707
KDR	brain	non-GBM	Inverse variance weighted	2	-0.0560859	0.207662	0.787097	0.945458	0.629327	1.42039
KLRB1	brain	non-GBM	Inverse variance weighted	2	-0.0258167	0.157578	0.869862	0.974514	0.715574	1.32715
KLRC1	brain	non-GBM	Inverse variance weighted	2	0.0718712	0.135576	0.59603	1.07452	0.823775	1.40158
NTRK1	brain	non-GBM	Inverse variance weighted	2	0.0873534	0.199586	0.661624	1.09128	0.737982	1.61372
PDGFRA	brain	non-GBM	Inverse variance weighted	3	0.384602	0.212981	0.0709493	1.46903	0.967692	2.2301
PDGFRA	brain	non-GBM	Weighted median	3	0.404529	0.296072	0.171839	1.4986	0.838809	2.67736
PDGFRA	brain	non-GBM	MR Egger	3	0.635443	0.546339	0.452091	1.88786	0.647018	5.50837
ROS1	brain	non-GBM	Inverse variance weighted	4	-0.0570807	0.0984657	0.562116	0.944518	0.778744	1.14558
ROS1	brain	non-GBM	Weighted median	4	-0.0520961	0.10395	0.616253	0.949238	0.774268	1.16375
ROS1	brain	non-GBM	MR Egger	4	0.0477702	0.310786	0.891949	1.04893	0.570427	1.92882
TERT	brain	non-GBM	Inverse variance weighted	2	0.0293997	0.325646	0.928064	1.02984	0.543967	1.94968
TH	brain	non-GBM	Inverse variance weighted	4	0.207068	0.136401	0.128992	1.23007	0.941504	1.60707
TH	brain	non-GBM	Weighted median	4	0.289231	0.172333	0.0932835	1.3354	0.952618	1.87199
TH	brain	non-GBM	MR Egger	4	0.177715	0.498227	0.755438	1.19448	0.449864	3.17161
WEE1	brain	non-GBM	Inverse variance weighted	3	-0.123714	0.217534	0.569551	0.883632	0.576903	1.35344
WEE1	brain	non-GBM	Weighted median	3	-0.00437699	0.253976	0.98625	0.995633	0.605216	1.6379
WEE1	brain	non-GBM	MR Egger	3	-1.46716	0.866129	0.339502	0.230579	0.0422237	1.25917
WT1	brain	non-GBM	Inverse variance weighted	2	-0.102488	0.125382	0.413696	0.902589	0.705933	1.15403
BCL2L11	brain	non-GBM	Wald ratio	1	-0.0859095	0.241066	0.721561	0.917677	0.572125	1.47194
FOXO3	brain	non-GBM	Wald ratio	1	0.706135	0.63584	0.26676	2.02615	0.582683	7.04545
IDH1	brain	non-GBM	Wald ratio	1	2.60292	0.43421	2.03974e-09	13.5031	5.76537	31.6258
KRAS	brain	non-GBM	Wald ratio	1	0.185212	0.127777	0.147199	1.20347	0.936852	1.54597
NKX3-1	brain	non-GBM	Wald ratio	1	-0.113066	0.345451	0.74344	0.893091	0.453776	1.75772
TFAM	brain	non-GBM	Wald ratio	1	0.921904	0.471884	0.0507409	2.51407	0.997015	6.33948
ABCC3	brain	non-GBM	Wald ratio	1	-0.279991	0.232748	0.228984	0.755791	0.478942	1.19267
BCL2	brain	non-GBM	Wald ratio	1	0.83814	0.264884	0.00155519	2.31206	1.37571	3.88573
BRAF	brain	non-GBM	Wald ratio	1	-0.279144	0.665326	0.674807	0.756431	0.205321	2.7868
CCR2	brain	non-GBM	Wald ratio	1	-0.190325	0.210078	0.364949	0.82669	0.547673	1.24786
CDK6	brain	non-GBM	Wald ratio	1	-0.108623	0.439238	0.804676	0.897068	0.379261	2.12184
CTLA4	brain	non-GBM	Wald ratio	1	-0.28782	0.282057	0.307524	0.749897	0.431429	1.30345
DNMT1	brain	non-GBM	Wald ratio	1	-0.522917	0.45463	0.250061	0.592789	0.243171	1.44507
EGFR	brain	non-GBM	Wald ratio	1	-0.581286	0.110914	1.59817e-07	0.559179	0.449924	0.694964
ENPP2	brain	non-GBM	Wald ratio	1	-0.369789	1.04183	0.722632	0.69088	0.0896566	5.32381
EPAS1	brain	non-GBM	Wald ratio	1	-0.44491	0.67225	0.508085	0.640882	0.171612	2.39336
ERBB2	brain	non-GBM	Wald ratio	1	0.32705	0.290056	0.259514	1.38687	0.78548	2.44871
ESR1	brain	non-GBM	Wald ratio	1	-0.00140019	0.213473	0.994767	0.998601	0.657174	1.51741
FGF2	brain	non-GBM	Wald ratio	1	0.25279	0.607945	0.677549	1.28761	0.391104	4.23915
FPR1	brain	non-GBM	Wald ratio	1	-0.0359114	0.148455	0.808857	0.964726	0.721167	1.29054
IGFBP3	brain	non-GBM	Wald ratio	1	-0.192259	0.234166	0.411626	0.825093	0.521407	1.30566
KIF11	brain	non-GBM	Wald ratio	1	1.5929	0.661829	0.0160923	4.918	1.34409	17.9949
LPAR1	brain	non-GBM	Wald ratio	1	-0.0856987	0.339161	0.800516	0.917871	0.472152	1.78435
LTBR	brain	non-GBM	Wald ratio	1	0.0234106	0.167313	0.888722	1.02369	0.737475	1.42098
MAP2K1	brain	non-GBM	Wald ratio	1	-0.039102	0.527127	0.940868	0.961653	0.34223	2.7022
MAPK14	brain	non-GBM	Wald ratio	1	0.433504	0.363467	0.23299	1.54265	0.756623	3.14527
MAPK8	brain	non-GBM	Wald ratio	1	0.987623	0.849328	0.244899	2.68485	0.508109	14.1867
MET	brain	non-GBM	Wald ratio	1	0.0692079	0.190328	0.716139	1.07166	0.737983	1.55621
MYB	brain	non-GBM	Wald ratio	1	0.285035	0.517227	0.581576	1.32981	0.482521	3.6649
NFE2L2	brain	non-GBM	Wald ratio	1	0.184808	0.589783	0.754015	1.20299	0.378641	3.82203
NT5E	brain	non-GBM	Wald ratio	1	-0.244159	0.126006	0.0526633	0.783363	0.611934	1.00282
PBK	brain	non-GBM	Wald ratio	1	-0.241989	0.249956	0.332981	0.785065	0.480993	1.28136
PDCD1	brain	non-GBM	Wald ratio	1	-0.0805213	0.184109	0.661853	0.922635	0.643151	1.32357
PROM1	brain	non-GBM	Wald ratio	1	-0.292004	0.148403	0.0491091	0.746765	0.558291	0.998866
PTK2	brain	non-GBM	Wald ratio	1	-1.03593	0.613862	0.0914963	0.354897	0.106555	1.18204
PTPRN	brain	non-GBM	Wald ratio	1	-0.163937	0.755355	0.828182	0.848795	0.193122	3.73056
QSOX1	brain	non-GBM	Wald ratio	1	-0.665501	0.529548	0.20885	0.514016	0.18206	1.45123
S100A9	brain	non-GBM	Wald ratio	1	0.00762465	0.290111	0.979033	1.00765	0.570642	1.77934
SHH	brain	non-GBM	Wald ratio	1	-0.530235	0.338686	0.11745	0.588466	0.302989	1.14292
SIRPA	brain	non-GBM	Wald ratio	1	0.234345	0.210399	0.265361	1.26408	0.836911	1.90928
SLC44A1	brain	non-GBM	Wald ratio	1	-1.79664	1.46791	0.220973	0.165856	0.00933737	2.94603
SMO	brain	non-GBM	Wald ratio	1	0.138402	0.310497	0.655783	1.14844	0.624895	2.11061
SPP1	brain	non-GBM	Wald ratio	1	-0.47557	0.649323	0.463919	0.621531	0.17408	2.2191
SRC	brain	non-GBM	Wald ratio	1	-0.364679	0.547834	0.50562	0.69442	0.237299	2.03211
STK17A	brain	non-GBM	Wald ratio	1	1.40048	0.589789	0.0175709	4.05714	1.27697	12.8902
TFRC	brain	non-GBM	Wald ratio	1	-0.026866	0.316108	0.932269	0.973492	0.523909	1.80888
TGFB1	brain	non-GBM	Wald ratio	1	-0.0759385	0.437763	0.862282	0.926873	0.392997	2.18601
TNFRSF10A	brain	non-GBM	Wald ratio	1	-0.0770316	0.176289	0.662139	0.925861	0.655368	1.30799
TNFRSF9	brain	non-GBM	Wald ratio	1	0.114507	0.214983	0.594286	1.12132	0.735754	1.70894
VEGFA	brain	non-GBM	Wald ratio	1	0.0656494	0.291737	0.821957	1.06785	0.602808	1.89166
VSIR	brain	non-GBM	Wald ratio	1	-0.328703	0.504622	0.514799	0.719857	0.267734	1.93548

## Sheet: Table S5
Supplementary Table 5. Summary of MR analysis results utilizing blood cis-pQTLs from the deCODE.
exposure	tissue	outcome	method	nsnp	b	se	pval	or	or_lci95	or_uci95
NRP1	blood	All glioma	Inverse variance weighted	35	0.0108248	0.0292157	0.711001	1.01088	0.954624	1.07046
NRP1	blood	All glioma	MR Egger	35	-0.0829786	0.0588797	0.168104	0.920371	0.820056	1.03296
NRP1	blood	All glioma	Weighted median	35	-0.00184452	0.0429484	0.965743	0.998157	0.917573	1.08582
EGFR	blood	All glioma	Inverse variance weighted	30	-0.0103824	0.0291267	0.721499	0.989671	0.934755	1.04781
EGFR	blood	All glioma	MR Egger	30	0.0255012	0.0572732	0.659559	1.02583	0.916902	1.1477
EGFR	blood	All glioma	Weighted median	30	-0.0196919	0.0410531	0.631462	0.980501	0.904696	1.06266
MAPK8	blood	All glioma	Inverse variance weighted	29	0.0452096	0.0346161	0.191544	1.04625	0.977616	1.1197
MAPK8	blood	All glioma	MR Egger	29	0.0612023	0.0615569	0.328934	1.06311	0.942283	1.19944
MAPK8	blood	All glioma	Weighted median	29	0.0468145	0.0480479	0.329893	1.04793	0.953745	1.15141
MAP2K1	blood	All glioma	Inverse variance weighted (multiplicative random effects)	29	0.00963796	0.0323224	0.765564	1.00968	0.947703	1.07572
MAP2K1	blood	All glioma	MR Egger	29	-0.0193843	0.0606723	0.751812	0.980802	0.870836	1.10466
MAP2K1	blood	All glioma	Weighted median	29	0.0513377	0.0377118	0.173414	1.05268	0.977676	1.13344
S100A9	blood	All glioma	Inverse variance weighted	23	0.0782088	0.0333573	0.0190485	1.08135	1.01291	1.15441
S100A9	blood	All glioma	MR Egger	23	0.00496949	0.0650643	0.939841	1.00498	0.884656	1.14167
S100A9	blood	All glioma	Weighted median	23	0.0793544	0.0447984	0.0765	1.08259	0.991585	1.18194
KDR	blood	All glioma	Inverse variance weighted	22	-0.0406485	0.0361247	0.260493	0.960167	0.894533	1.03062
KDR	blood	All glioma	MR Egger	22	-0.00480746	0.052316	0.927697	0.995204	0.898214	1.10267
KDR	blood	All glioma	Weighted median	22	-0.0185554	0.0469588	0.692738	0.981616	0.895302	1.07625
HAVCR2	blood	All glioma	Inverse variance weighted	18	-0.0738317	0.0643341	0.251122	0.928828	0.818791	1.05365
HAVCR2	blood	All glioma	MR Egger	18	-0.152523	0.164596	0.367876	0.858539	0.621803	1.18541
HAVCR2	blood	All glioma	Weighted median	18	-0.0589867	0.0899621	0.512028	0.942719	0.790324	1.1245
SHH	blood	All glioma	Inverse variance weighted	13	-0.0807	0.0534793	0.1313	0.92247	0.830673	1.02441
SHH	blood	All glioma	MR Egger	13	-0.196841	0.0991113	0.0725134	0.821321	0.676313	0.99742
SHH	blood	All glioma	Weighted median	13	-0.126487	0.0680353	0.0630068	0.881185	0.771178	1.00689
IL2RA	blood	All glioma	Inverse variance weighted	12	0.135867	0.0653662	0.0376589	1.14553	1.00778	1.30211
IL2RA	blood	All glioma	MR Egger	12	0.0751133	0.121932	0.551642	1.07801	0.848849	1.36903
IL2RA	blood	All glioma	Weighted median	12	0.036302	0.0865108	0.67476	1.03697	0.875238	1.22859
GZMB	blood	All glioma	Inverse variance weighted	11	0.0157335	0.051285	0.759006	1.01586	0.91871	1.12328
GZMB	blood	All glioma	MR Egger	11	-0.0721711	0.082034	0.401863	0.930372	0.792187	1.09266
GZMB	blood	All glioma	Weighted median	11	-0.0243784	0.0652235	0.708578	0.975916	0.858802	1.109
ENPP2	blood	All glioma	Inverse variance weighted	10	0.0786073	0.0852317	0.356384	1.08178	0.915352	1.27847
ENPP2	blood	All glioma	MR Egger	10	0.107761	0.223271	0.642276	1.11378	0.719031	1.72525
ENPP2	blood	All glioma	Weighted median	10	-0.0448567	0.116934	0.701269	0.956134	0.760297	1.20242
CD163	blood	All glioma	Inverse variance weighted	8	-0.0414186	0.0940125	0.659528	0.959427	0.797971	1.15355
CD163	blood	All glioma	MR Egger	8	-0.0690381	0.220181	0.764476	0.933291	0.606171	1.43694
CD163	blood	All glioma	Weighted median	8	0.00931409	0.111076	0.933173	1.00936	0.811886	1.25486
TFRC	blood	All glioma	Inverse variance weighted	6	0.179694	0.118964	0.130917	1.19685	0.94793	1.51114
TFRC	blood	All glioma	MR Egger	6	-0.25164	0.454906	0.609608	0.777525	0.31878	1.89644
TFRC	blood	All glioma	Weighted median	6	0.146314	0.152172	0.336301	1.15756	0.859036	1.55982
CD274	blood	All glioma	Inverse variance weighted	5	0.110932	0.0674505	0.100043	1.11732	0.978954	1.27524
CD274	blood	All glioma	MR Egger	5	-0.0618128	0.144708	0.698068	0.940059	0.707909	1.24834
CD274	blood	All glioma	Weighted median	5	0.0800249	0.0735672	0.276693	1.08331	0.937849	1.25134
VEGFA	blood	All glioma	Inverse variance weighted	5	0.169962	0.149817	0.256601	1.18526	0.883663	1.58979
VEGFA	blood	All glioma	MR Egger	5	0.166765	0.369662	0.682511	1.18148	0.572483	2.4383
VEGFA	blood	All glioma	Weighted median	5	0.200261	0.189175	0.289783	1.22172	0.843224	1.77012
IGF1R	blood	All glioma	Inverse variance weighted	5	-0.0130545	0.0708233	0.853759	0.98703	0.859102	1.13401
IGF1R	blood	All glioma	MR Egger	5	-0.106349	0.105472	0.38758	0.899111	0.731195	1.10559
IGF1R	blood	All glioma	Weighted median	5	-0.0337762	0.0744478	0.650052	0.966788	0.835526	1.11867
PDGFRA	blood	All glioma	Inverse variance weighted	5	0.0587623	0.0804349	0.46505	1.06052	0.905842	1.24162
PDGFRA	blood	All glioma	MR Egger	5	-0.110007	0.222336	0.654724	0.895828	0.579386	1.3851
PDGFRA	blood	All glioma	Weighted median	5	0.0629417	0.0868025	0.468382	1.06496	0.898354	1.26248
KIT	blood	All glioma	Inverse variance weighted	4	0.0484892	0.0767587	0.527576	1.04968	0.903068	1.2201
KIT	blood	All glioma	MR Egger	4	0.268797	0.426009	0.592554	1.30839	0.56769	3.01552
KIT	blood	All glioma	Weighted median	4	0.0386031	0.0842282	0.646726	1.03936	0.881188	1.22592
KLRB1	blood	All glioma	Inverse variance weighted	4	0.189644	0.117447	0.106371	1.20882	0.960259	1.52172
KLRB1	blood	All glioma	MR Egger	4	0.182409	0.234705	0.518383	1.2001	0.75759	1.9011
KLRB1	blood	All glioma	Weighted median	4	0.194635	0.132112	0.140682	1.21487	0.937719	1.57393
EFEMP1	blood	All glioma	Inverse variance weighted	2	-0.0128635	0.0701639	0.854535	0.987219	0.860377	1.13276
MET	blood	All glioma	Inverse variance weighted	2	-0.198409	0.137635	0.149427	0.820034	0.626145	1.07396
SPP1	blood	All glioma	Inverse variance weighted	2	0.14377	0.146706	0.327091	1.15462	0.866084	1.53928
LAG3	blood	All glioma	Wald ratio	1	0.144645	0.28467	0.611372	1.15563	0.661459	2.01899
NFKB1	blood	All glioma	Wald ratio	1	0.572636	0.370901	0.12261	1.77294	0.85699	3.66783
IDO1	blood	All glioma	Wald ratio	1	0.282073	0.178016	0.113071	1.32588	0.935347	1.87946
TIGIT	blood	All glioma	Wald ratio	1	0.186861	0.349901	0.593313	1.20546	0.607171	2.39329
SIRPA	blood	All glioma	Wald ratio	1	-0.185127	0.289896	0.523084	0.830998	0.470799	1.46678
NOTCH1	blood	All glioma	Wald ratio	1	0.462523	0.344382	0.179255	1.58808	0.808588	3.11899
BOC	blood	All glioma	Wald ratio	1	0.18756	0.250203	0.453478	1.2063	0.738718	1.96985
FGF2	blood	All glioma	Wald ratio	1	0.299862	0.285687	0.293894	1.34967	0.770987	2.36271
VEGFA	blood	All glioma	Wald ratio	1	0.267113	0.14406	0.0637149	1.30619	0.98487	1.73234
IGFBP3	blood	All glioma	Wald ratio	1	0.138416	0.389638	0.722408	1.14845	0.535114	2.46479
VEGFA	blood	All glioma	Wald ratio	1	-0.0945061	0.348783	0.786422	0.909822	0.459268	1.80238
IDH1	blood	All glioma	Wald ratio	1	0.766952	0.398791	0.0544559	2.15319	0.985429	4.70479
PFKM	blood	All glioma	Wald ratio	1	0.130073	0.133578	0.330176	1.13891	0.876569	1.47977
NT5E	blood	All glioma	Wald ratio	1	0.0528934	0.2959	0.858131	1.05432	0.590332	1.88298
FOXO3	blood	All glioma	Wald ratio	1	-0.282813	0.403346	0.483198	0.753661	0.341854	1.66154
STAT3	blood	All glioma	Wald ratio	1	0.350835	0.340737	0.303181	1.42025	0.728324	2.76954
SIRPA	blood	GBM	Inverse variance weighted (multiplicative random effects)	33	-0.0471463	0.0370235	0.202871	0.953948	0.887176	1.02575
SIRPA	blood	GBM	MR Egger	33	0.0297853	0.0664911	0.657298	1.03023	0.904351	1.17364
SIRPA	blood	GBM	Weighted median	33	-0.0348972	0.0443067	0.430915	0.965705	0.88538	1.05332
VEGFA	blood	GBM	Inverse variance weighted	20	-0.053578	0.0411426	0.19283	0.947832	0.8744	1.02743
VEGFA	blood	GBM	MR Egger	20	0.0213757	0.0692415	0.761085	1.02161	0.891957	1.1701
VEGFA	blood	GBM	Weighted median	20	-0.000822	0.0497766	0.986824	0.999178	0.906301	1.10157
VEGFA	blood	GBM	Inverse variance weighted	17	-0.0275438	0.0446336	0.537163	0.972832	0.891343	1.06177
VEGFA	blood	GBM	MR Egger	17	0.0306846	0.071662	0.674601	1.03116	0.896038	1.18666
VEGFA	blood	GBM	Weighted median	17	0.000111	0.0531451	0.998339	1.00011	0.901177	1.10991
FGF2	blood	GBM	Inverse variance weighted	15	0.0469432	0.0453884	0.301017	1.04806	0.958852	1.14557
FGF2	blood	GBM	MR Egger	15	0.197374	0.118098	0.118552	1.2182	0.966476	1.53548
FGF2	blood	GBM	Weighted median	15	0.0708208	0.0554253	0.20133	1.07339	0.962893	1.19656
NRP1	blood	GBM	Inverse variance weighted	10	0.0618315	0.065907	0.34816	1.06378	0.934872	1.21047
NRP1	blood	GBM	MR Egger	10	-0.0251956	0.109298	0.823473	0.975119	0.787084	1.20808
NRP1	blood	GBM	Weighted median	10	0.0511566	0.0761245	0.501576	1.05249	0.906606	1.22184
BOC	blood	GBM	Inverse variance weighted	9	-0.0224479	0.0880123	0.798681	0.977802	0.822874	1.1619
BOC	blood	GBM	MR Egger	9	-0.141003	0.173267	0.442563	0.868486	0.618408	1.21969
BOC	blood	GBM	Weighted median	9	-0.102466	0.102396	0.316978	0.902609	0.738479	1.10322
HAVCR2	blood	GBM	Inverse variance weighted	9	0.205963	0.118637	0.0825504	1.22871	0.973784	1.55037
HAVCR2	blood	GBM	MR Egger	9	0.0743053	0.394672	0.856006	1.07714	0.496957	2.33465
HAVCR2	blood	GBM	Weighted median	9	0.239286	0.150206	0.111149	1.27034	0.946373	1.70521
NT5E	blood	GBM	Inverse variance weighted	7	0.0389417	0.0563525	0.489542	1.03971	0.930988	1.16113
NT5E	blood	GBM	MR Egger	7	-0.0295705	0.108199	0.795554	0.970862	0.785338	1.20021
NT5E	blood	GBM	Weighted median	7	0.0255033	0.0597968	0.669744	1.02583	0.91238	1.15339
KDR	blood	GBM	Inverse variance weighted	7	-0.105436	0.0615504	0.0867111	0.899932	0.797658	1.01532
KDR	blood	GBM	MR Egger	7	-0.0413067	0.0880813	0.658834	0.959535	0.807392	1.14035
KDR	blood	GBM	Weighted median	7	-0.0932408	0.069937	0.182462	0.910974	0.794282	1.04481
IGFBP3	blood	GBM	Inverse variance weighted (multiplicative random effects)	6	0.15425	0.211474	0.465754	1.16678	0.770867	1.76604
IGFBP3	blood	GBM	MR Egger	6	-0.631191	0.484754	0.262804	0.531958	0.205706	1.37565
IGFBP3	blood	GBM	Weighted median	6	-0.0132628	0.12448	0.91515	0.986825	0.773179	1.2595
VEGFA	blood	GBM	Inverse variance weighted	6	-0.0635908	0.0758945	0.402096	0.938389	0.808686	1.08889
VEGFA	blood	GBM	MR Egger	6	0.0319775	0.187415	0.872802	1.03249	0.715084	1.4908
VEGFA	blood	GBM	Weighted median	6	-0.0233205	0.0772802	0.762831	0.976949	0.839634	1.13672
ENPP2	blood	GBM	Inverse variance weighted	5	-0.0400416	0.116884	0.731919	0.960749	0.76404	1.2081
ENPP2	blood	GBM	MR Egger	5	-0.0640882	0.541036	0.913194	0.937922	0.324809	2.70836
ENPP2	blood	GBM	Weighted median	5	-0.00871808	0.132134	0.947395	0.99132	0.765136	1.28437
IDH1	blood	GBM	Inverse variance weighted	4	0.0460552	0.11133	0.679108	1.04713	0.841851	1.30247
IDH1	blood	GBM	MR Egger	4	0.222984	0.441351	0.663572	1.2498	0.526206	2.96843
IDH1	blood	GBM	Weighted median	4	0.0560848	0.114	0.62274	1.05769	0.845899	1.3225
SPP1	blood	GBM	Inverse variance weighted	4	-0.0857408	0.203327	0.673252	0.917832	0.616152	1.36722
SPP1	blood	GBM	MR Egger	4	0.809714	0.832912	0.43352	2.24726	0.439203	11.4985
SPP1	blood	GBM	Weighted median	4	-0.181686	0.25396	0.474354	0.833863	0.506897	1.37173
EGFR	blood	GBM	Inverse variance weighted (multiplicative random effects)	4	-0.10953	0.289312	0.704993	0.896255	0.508351	1.58015
EGFR	blood	GBM	MR Egger	4	0.349923	0.913194	0.738477	1.41896	0.236943	8.49759
EGFR	blood	GBM	Weighted median	4	0.0163013	0.196865	0.934007	1.01643	0.691042	1.49505
SHH	blood	GBM	Inverse variance weighted	4	0.235695	0.16577	0.15508	1.26579	0.914649	1.75173
SHH	blood	GBM	MR Egger	4	0.261648	0.724572	0.752597	1.29907	0.313953	5.37527
SHH	blood	GBM	Weighted median	4	0.241037	0.203475	0.236174	1.27257	0.854043	1.89619
STAT3	blood	GBM	Inverse variance weighted	4	-0.10495	0.1358	0.439624	0.90037	0.689963	1.17494
STAT3	blood	GBM	MR Egger	4	-0.458371	0.36885	0.339913	0.632313	0.306874	1.30288
STAT3	blood	GBM	Weighted median	4	-0.121079	0.14285	0.396662	0.885964	0.669607	1.17223
EFEMP1	blood	GBM	Inverse variance weighted	3	0.0417876	0.143744	0.771274	1.04267	0.786667	1.38199
EFEMP1	blood	GBM	MR Egger	3	-0.0181349	0.32091	0.964062	0.982029	0.523552	1.842
EFEMP1	blood	GBM	Weighted median	3	0.0411771	0.151583	0.785893	1.04204	0.7742	1.40253
CD274	blood	GBM	Inverse variance weighted	3	0.174399	0.100846	0.0837463	1.19053	0.977008	1.45072
CD274	blood	GBM	MR Egger	3	0.319441	0.59874	0.68799	1.37636	0.42567	4.4503
CD274	blood	GBM	Weighted median	3	0.187362	0.103721	0.0708563	1.20606	0.984194	1.47795
KLRB1	blood	GBM	Inverse variance weighted	3	-0.0615402	0.0952979	0.518431	0.940315	0.780107	1.13342
KLRB1	blood	GBM	MR Egger	3	0.203321	0.387065	0.692085	1.22547	0.573884	2.61684
KLRB1	blood	GBM	Weighted median	3	-0.0494668	0.0958478	0.605786	0.951737	0.788732	1.14843
LAG3	blood	GBM	Inverse variance weighted	3	-0.162344	0.153877	0.291413	0.850149	0.6288	1.14942
LAG3	blood	GBM	MR Egger	3	-0.921217	3.82338	0.84948	0.398034	0.00022151	715.233
LAG3	blood	GBM	Weighted median	3	-0.0835906	0.163485	0.609139	0.919808	0.667629	1.26724
MAP2K1	blood	GBM	Inverse variance weighted	2	-0.129732	0.548287	0.812957	0.878331	0.29988	2.57258
NOTCH1	blood	GBM	Inverse variance weighted	2	0.112219	0.337548	0.739547	1.11876	0.57731	2.16802
MET	blood	GBM	Inverse variance weighted	2	0.0388219	0.156637	0.804253	1.03959	0.764766	1.41316
PDGFRA	blood	GBM	Inverse variance weighted	2	-0.374379	0.257915	0.146624	0.687716	0.414828	1.14012
CD163	blood	GBM	Wald ratio	1	-0.184502	0.259258	0.476679	0.831518	0.50025	1.38216
PFKM	blood	GBM	Wald ratio	1	0.0656013	0.14486	0.65065	1.0678	0.803865	1.4184
S100A9	blood	GBM	Wald ratio	1	-0.0402898	0.500648	0.935859	0.960511	0.360033	2.56249
IDO1	blood	GBM	Wald ratio	1	-0.999759	0.398834	0.0121863	0.367968	0.16839	0.80409
NFKB1	blood	GBM	Wald ratio	1	-0.0361272	0.357419	0.919488	0.964518	0.478706	1.94335
IL2RA	blood	GBM	Wald ratio	1	0.285699	0.251354	0.255689	1.33069	0.813057	2.17788
TFRC	blood	GBM	Wald ratio	1	0.0759357	0.315042	0.809529	1.07889	0.581848	2.00054
TIGIT	blood	GBM	Wald ratio	1	0.162048	0.32263	0.615476	1.17592	0.62481	2.21312
FOXO3	blood	GBM	Wald ratio	1	-0.152077	0.45333	0.737273	0.858922	0.353241	2.08851
IGF1R	blood	GBM	Wald ratio	1	-0.648505	0.629253	0.302731	0.522827	0.152309	1.79469
GZMB	blood	GBM	Wald ratio	1	0.223597	0.264388	0.397711	1.25057	0.744827	2.09971
KIT	blood	GBM	Wald ratio	1	-0.41954	0.637231	0.510294	0.657349	0.188527	2.29202
MAPK8	blood	GBM	Wald ratio	1	-0.0776064	0.417316	0.852472	0.925329	0.408385	2.09663
SIRPA	blood	non-GBM	Inverse variance weighted	36	-0.0468789	0.0321302	0.144557	0.954203	0.895965	1.01623
SIRPA	blood	non-GBM	MR Egger	36	0.0123549	0.0679433	0.856787	1.01243	0.886199	1.15665
SIRPA	blood	non-GBM	Weighted median	36	-0.0369115	0.0483753	0.445449	0.963761	0.87658	1.05961
VEGFA	blood	non-GBM	Inverse variance weighted	20	0.0245057	0.0441667	0.579001	1.02481	0.939825	1.11748
VEGFA	blood	non-GBM	MR Egger	20	-0.0434496	0.0743725	0.566326	0.957481	0.827605	1.10774
VEGFA	blood	non-GBM	Weighted median	20	0.0191502	0.0519447	0.712377	1.01933	0.920663	1.12858
VEGFA	blood	non-GBM	Inverse variance weighted	17	0.0256294	0.0479339	0.592869	1.02596	0.933961	1.12702
VEGFA	blood	non-GBM	MR Egger	17	-0.0197596	0.0770137	0.800995	0.980434	0.843069	1.14018
VEGFA	blood	non-GBM	Weighted median	17	0.0210773	0.0572129	0.712574	1.0213	0.912963	1.1425
FGF2	blood	non-GBM	Inverse variance weighted	16	0.000464	0.0484209	0.992361	1.00046	0.909881	1.10006
FGF2	blood	non-GBM	MR Egger	16	0.0147296	0.10124	0.886396	1.01484	0.832185	1.23758
FGF2	blood	non-GBM	Weighted median	16	0.00379425	0.0626493	0.951707	1.0038	0.887809	1.13495
NRP1	blood	non-GBM	Inverse variance weighted	10	-0.0150557	0.070907	0.83185	0.985057	0.857243	1.13193
NRP1	blood	non-GBM	MR Egger	10	-0.155769	0.117563	0.22177	0.855757	0.679639	1.07751
NRP1	blood	non-GBM	Weighted median	10	-0.0267119	0.0784483	0.733478	0.973642	0.834877	1.13547
BOC	blood	non-GBM	Inverse variance weighted	9	-0.206255	0.094642	0.0293078	0.813625	0.675871	0.979457
BOC	blood	non-GBM	MR Egger	9	-0.378572	0.180858	0.0746166	0.684839	0.48044	0.976197
BOC	blood	non-GBM	Weighted median	9	-0.287879	0.108056	0.00771784	0.749852	0.606731	0.926733
HAVCR2	blood	non-GBM	Inverse variance weighted	9	0.0517356	0.12696	0.683644	1.0531	0.821104	1.35064
HAVCR2	blood	non-GBM	MR Egger	9	-0.2703	0.52198	0.620531	0.76315	0.274342	2.12289
HAVCR2	blood	non-GBM	Weighted median	9	-0.0197713	0.186041	0.915365	0.980423	0.680851	1.4118
KDR	blood	non-GBM	Inverse variance weighted	9	-0.037097	0.0642642	0.563765	0.963583	0.849545	1.09293
KDR	blood	non-GBM	MR Egger	9	-0.0846428	0.0932166	0.394051	0.91884	0.765407	1.10303
KDR	blood	non-GBM	Weighted median	9	-0.0504614	0.0763252	0.508525	0.950791	0.818683	1.10422
NT5E	blood	non-GBM	Inverse variance weighted	8	0.117986	0.0588012	0.0448011	1.12523	1.00274	1.26268
NT5E	blood	non-GBM	MR Egger	8	0.154349	0.139587	0.311187	1.1669	0.887594	1.53409
NT5E	blood	non-GBM	Weighted median	8	0.164198	0.0652009	0.0117912	1.17845	1.03707	1.33909
IGFBP3	blood	non-GBM	Inverse variance weighted	7	0.169259	0.115032	0.141182	1.18443	0.945346	1.48397
IGFBP3	blood	non-GBM	MR Egger	7	-0.230869	0.404787	0.593116	0.793844	0.359065	1.75508
IGFBP3	blood	non-GBM	Weighted median	7	0.0493986	0.141779	0.727525	1.05064	0.795736	1.3872
VEGFA	blood	non-GBM	Inverse variance weighted	6	0.0277497	0.0815505	0.733649	1.02814	0.876263	1.20634
VEGFA	blood	non-GBM	MR Egger	6	-0.0522618	0.195838	0.802768	0.94908	0.64655	1.39317
VEGFA	blood	non-GBM	Weighted median	6	0.0356893	0.0856337	0.676849	1.03633	0.876207	1.22572
ENPP2	blood	non-GBM	Inverse variance weighted	5	-0.0570149	0.124912	0.648073	0.94458	0.739455	1.20661
ENPP2	blood	non-GBM	MR Egger	5	-0.639206	0.440546	0.242696	0.527711	0.222534	1.2514
ENPP2	blood	non-GBM	Weighted median	5	-0.124541	0.140866	0.376638	0.882902	0.669892	1.16364
SPP1	blood	non-GBM	Inverse variance weighted	4	0.101995	0.218176	0.640149	1.10738	0.722073	1.69829
SPP1	blood	non-GBM	MR Egger	4	0.170613	0.888955	0.865521	1.18603	0.207684	6.77314
SPP1	blood	non-GBM	Weighted median	4	0.0146781	0.252178	0.953585	1.01479	0.619037	1.66354
EGFR	blood	non-GBM	Inverse variance weighted	4	-0.0867995	0.146128	0.552516	0.916861	0.68852	1.22093
EGFR	blood	non-GBM	MR Egger	4	-0.161516	0.59149	0.810414	0.850853	0.266912	2.71232
EGFR	blood	non-GBM	Weighted median	4	0.0397853	0.177751	0.822893	1.04059	0.73447	1.47429
SHH	blood	non-GBM	Inverse variance weighted	4	-0.113793	0.177893	0.522386	0.892442	0.62973	1.26475
SHH	blood	non-GBM	MR Egger	4	0.728971	0.555579	0.319857	2.07295	0.697701	6.15895
SHH	blood	non-GBM	Weighted median	4	0.0270867	0.210384	0.897557	1.02746	0.680269	1.55184
STAT3	blood	non-GBM	Inverse variance weighted	4	0.00619754	0.146231	0.966194	1.00622	0.75547	1.34019
STAT3	blood	non-GBM	MR Egger	4	-0.194242	0.395117	0.671655	0.823459	0.379587	1.78637
STAT3	blood	non-GBM	Weighted median	4	0.0169398	0.151509	0.910976	1.01708	0.755771	1.36875
EFEMP1	blood	non-GBM	Inverse variance weighted	3	0.204401	0.153595	0.183262	1.22679	0.907878	1.65773
EFEMP1	blood	non-GBM	MR Egger	3	0.293093	0.348096	0.554478	1.34057	0.677615	2.65212
EFEMP1	blood	non-GBM	Weighted median	3	0.196949	0.165294	0.233455	1.21768	0.880709	1.68359
IDH1	blood	non-GBM	Inverse variance weighted	3	0.102265	0.124918	0.412982	1.10768	0.867123	1.41496
IDH1	blood	non-GBM	MR Egger	3	0.127521	0.490122	0.837956	1.13601	0.434692	2.96881
IDH1	blood	non-GBM	Weighted median	3	0.129079	0.127088	0.309789	1.13778	0.886908	1.45961
CD274	blood	non-GBM	Inverse variance weighted	3	-0.0725557	0.107691	0.500476	0.930014	0.753045	1.14857
CD274	blood	non-GBM	MR Egger	3	0.538309	0.638303	0.553973	1.71311	0.490287	5.98575
CD274	blood	non-GBM	Weighted median	3	-0.0717501	0.111084	0.518339	0.930763	0.748657	1.15717
KLRB1	blood	non-GBM	Inverse variance weighted (multiplicative random effects)	3	0.185899	0.191344	0.331277	1.2043	0.827675	1.75231
KLRB1	blood	non-GBM	MR Egger	3	-0.324793	0.97198	0.794696	0.722677	0.107542	4.85635
KLRB1	blood	non-GBM	Weighted median	3	0.13568	0.105444	0.198181	1.14531	0.931471	1.40825
MET	blood	non-GBM	Inverse variance weighted	3	-0.159365	0.15891	0.315927	0.852685	0.624485	1.16427
MET	blood	non-GBM	MR Egger	3	0.277347	0.684219	0.754832	1.31962	0.345169	5.0451
MET	blood	non-GBM	Weighted median	3	-0.168847	0.171932	0.326074	0.844638	0.603002	1.1831
PDGFRA	blood	non-GBM	Inverse variance weighted (multiplicative random effects)	3	-0.528994	0.490613	0.280931	0.589197	0.225239	1.54127
PDGFRA	blood	non-GBM	MR Egger	3	0.164764	2.41883	0.956702	1.17911	0.0102946	135.053
PDGFRA	blood	non-GBM	Weighted median	3	-0.574589	0.229901	0.0124441	0.562936	0.358727	0.883394
LAG3	blood	non-GBM	Inverse variance weighted (multiplicative random effects)	3	-0.0781381	0.31623	0.804836	0.924837	0.497605	1.71888
LAG3	blood	non-GBM	MR Egger	3	-0.121663	7.251	0.989319	0.885447	5.95646e-07	1.31625e+06
LAG3	blood	non-GBM	Weighted median	3	0.0760806	0.177525	0.668241	1.07905	0.761955	1.52811
MAP2K1	blood	non-GBM	Inverse variance weighted	2	0.359536	0.335697	0.284163	1.43267	0.741982	2.76628
NOTCH1	blood	non-GBM	Inverse variance weighted	2	0.15143	0.24784	0.541202	1.1635	0.715813	1.89117
IGF1R	blood	non-GBM	Inverse variance weighted	2	-0.133288	0.57273	0.815976	0.875213	0.284837	2.68925
CD163	blood	non-GBM	Wald ratio	1	-0.429048	0.276767	0.121091	0.651129	0.37851	1.1201
PFKM	blood	non-GBM	Wald ratio	1	-0.171532	0.155028	0.26853	0.842373	0.621644	1.14148
S100A9	blood	non-GBM	Wald ratio	1	0.4593	0.537479	0.392803	1.58297	0.552027	4.53923
IDO1	blood	non-GBM	Wald ratio	1	-0.543121	0.425913	0.202241	0.580932	0.252105	1.33866
NFKB1	blood	non-GBM	Wald ratio	1	-0.28544	0.382632	0.455673	0.751684	0.355085	1.59125
IL2RA	blood	non-GBM	Wald ratio	1	-0.524748	0.272538	0.0541777	0.591705	0.34683	1.00947
TFRC	blood	non-GBM	Wald ratio	1	-0.301905	0.336062	0.368992	0.739408	0.382668	1.42872
TIGIT	blood	non-GBM	Wald ratio	1	-0.511088	0.345971	0.139607	0.599842	0.304467	1.18177
FOXO3	blood	non-GBM	Wald ratio	1	0.940628	0.479308	0.0497075	2.56159	1.00119	6.55397
GZMB	blood	non-GBM	Wald ratio	1	-0.01669	0.282586	0.952903	0.983448	0.565209	1.71117
KIT	blood	non-GBM	Wald ratio	1	-0.534527	0.722307	0.459283	0.585946	0.142239	2.41378
MAPK8	blood	non-GBM	Wald ratio	1	0.684146	0.448588	0.127232	1.98208	0.822763	4.77492

## Sheet: Table S6
Supplementary Table 6. Summary of MR analysis results utilizing blood cis-pQTLs from the INTERVAL.
exposure	tissue	outcome	method	nsnp	b	se	pval	or	or_lci95	or_uci95
KDR	blood	All glioma	Inverse variance weighted	5	-0.0211905	0.0267356	0.428014	0.979032	0.92905	1.0317
KDR	blood	All glioma	MR Egger	5	-0.0496872	0.0455482	0.355107	0.951527	0.870261	1.04038
KDR	blood	All glioma	Weighted median	5	0.00492946	0.0322495	0.878514	1.00494	0.943386	1.07051
LILRB1	blood	All glioma	Inverse variance weighted	4	0.00616499	0.0331506	0.852469	1.00618	0.942886	1.07373
LILRB1	blood	All glioma	MR Egger	4	0.00874445	0.0616416	0.900191	1.00878	0.893979	1.13833
LILRB1	blood	All glioma	Weighted median	4	0.00430324	0.0379067	0.909617	1.00431	0.9324	1.08177
CD163	blood	All glioma	Inverse variance weighted	3	-0.121733	0.0516979	0.0185377	0.885385	0.800066	0.979802
CD163	blood	All glioma	MR Egger	3	-0.00187671	0.115563	0.989662	0.998125	0.795822	1.25185
CD163	blood	All glioma	Weighted median	3	-0.111879	0.0598061	0.0613876	0.894153	0.79525	1.00536
IDO1	blood	All glioma	Inverse variance weighted	3	-0.102814	0.0478017	0.0314889	0.902295	0.821597	0.990919
IDO1	blood	All glioma	MR Egger	3	0.183179	0.163201	0.463322	1.20103	0.872237	1.65376
IDO1	blood	All glioma	Weighted median	3	-0.104613	0.0551642	0.0579074	0.900673	0.80837	1.00351
LAG3	blood	All glioma	Inverse variance weighted	2	-0.0426436	0.0911494	0.639897	0.958253	0.801479	1.14569
EREG	blood	All glioma	Inverse variance weighted	2	0.175844	0.135042	0.192868	1.19225	0.914993	1.55353
NRP1	blood	All glioma	Inverse variance weighted	2	0.0040809	0.0600068	0.94578	1.00409	0.892675	1.12941
HAVCR2	blood	All glioma	Inverse variance weighted	2	0.0517228	0.055152	0.348336	1.05308	0.945184	1.1733
FURIN	blood	All glioma	Inverse variance weighted	2	-0.000363	0.0494826	0.994146	0.999637	0.90724	1.10144
QSOX1	blood	All glioma	Inverse variance weighted	2	0.155122	0.0719384	0.031059	1.1678	1.01422	1.34463
QSOX1	blood	All glioma	Inverse variance weighted	2	-0.0534938	0.0405981	0.187623	0.947912	0.875407	1.02642
MAPK8	blood	All glioma	Inverse variance weighted	2	-0.0521527	0.0598337	0.383412	0.949184	0.844149	1.06729
GJA1	blood	All glioma	Inverse variance weighted	2	0.0783058	0.0739582	0.289698	1.08145	0.93552	1.25015
VEGFA	blood	All glioma	Inverse variance weighted	2	0.0150159	0.0248383	0.545482	1.01513	0.966893	1.06577
GZMB	blood	All glioma	Inverse variance weighted	2	-0.0848418	0.0871841	0.330487	0.918658	0.774357	1.08985
STAT3	blood	All glioma	Wald ratio	1	-0.048733	0.0587449	0.406782	0.952435	0.84885	1.06866
IGF1R	blood	All glioma	Wald ratio	1	0.0182657	0.103702	0.860187	1.01843	0.831113	1.24797
S100A9	blood	All glioma	Wald ratio	1	-0.0241346	0.0402773	0.549033	0.976154	0.902057	1.05634
MAPK1	blood	All glioma	Wald ratio	1	-0.0400838	0.0483188	0.406782	0.960709	0.873901	1.05614
KRAS	blood	All glioma	Wald ratio	1	0.167296	0.136869	0.22159	1.1821	0.903963	1.54583
CD274	blood	All glioma	Wald ratio	1	0.152408	0.12154	0.209851	1.16464	0.917768	1.47791
PDGFRA	blood	All glioma	Wald ratio	1	-0.00830391	0.0392073	0.832267	0.99173	0.918374	1.07095
MAPK14	blood	All glioma	Wald ratio	1	-0.0391537	0.0471975	0.406782	0.961603	0.876638	1.0548
MAP2K1	blood	All glioma	Wald ratio	1	-0.0264827	0.0436673	0.544206	0.973865	0.893981	1.06089
VEGFA	blood	All glioma	Wald ratio	1	0.030166	0.0442827	0.495736	1.03063	0.944945	1.12407
IL2	blood	All glioma	Wald ratio	1	-0.0272393	0.130978	0.835253	0.973128	0.7528	1.25794
A1CF	blood	All glioma	Wald ratio	1	-0.093838	0.0627829	0.135008	0.91043	0.805017	1.02965
MET	blood	All glioma	Wald ratio	1	0.0104739	0.0594647	0.860187	1.01053	0.899355	1.13545
NOTCH1	blood	All glioma	Wald ratio	1	-0.244941	0.097237	0.0117684	0.78275	0.646924	0.947094
GZMB	blood	All glioma	Wald ratio	1	0.00693554	0.0321549	0.829228	1.00696	0.945456	1.07246
KDR	blood	GBM	Inverse variance weighted	5	0.00223127	0.0330708	0.946208	1.00223	0.939331	1.06935
KDR	blood	GBM	MR Egger	5	-0.0156289	0.0742294	0.846729	0.984493	0.851191	1.13867
KDR	blood	GBM	Weighted median	5	-0.0231496	0.0444029	0.602122	0.977116	0.895674	1.06596
LILRB1	blood	GBM	Inverse variance weighted	4	0.0116634	0.0407474	0.774697	1.01173	0.934072	1.09585
LILRB1	blood	GBM	MR Egger	4	-0.0185798	0.0759752	0.829605	0.981592	0.845784	1.13921
LILRB1	blood	GBM	Weighted median	4	-0.00108033	0.0455178	0.981065	0.99892	0.913661	1.09214
CD163	blood	GBM	Inverse variance weighted	3	-0.150711	0.0634954	0.0176166	0.860096	0.759449	0.974081
CD163	blood	GBM	MR Egger	3	-0.0127227	0.142255	0.943214	0.987358	0.74711	1.30486
CD163	blood	GBM	Weighted median	3	-0.14935	0.0724726	0.0393238	0.861267	0.747219	0.992723
IDO1	blood	GBM	Inverse variance weighted	3	-0.133718	0.0574535	0.0199433	0.874837	0.781667	0.979112
IDO1	blood	GBM	MR Egger	3	0.167899	0.194221	0.546195	1.18282	0.808338	1.73078
IDO1	blood	GBM	Weighted median	3	-0.13531	0.0650321	0.0374642	0.873445	0.768916	0.992183
LAG3	blood	GBM	Inverse variance weighted	2	-0.0771188	0.111263	0.488234	0.92578	0.744387	1.15138
EREG	blood	GBM	Inverse variance weighted	2	0.150261	0.226137	0.50639	1.16214	0.746047	1.81029
NRP1	blood	GBM	Inverse variance weighted	2	0.000755	0.130211	0.995374	1.00076	0.775337	1.29171
HAVCR2	blood	GBM	Inverse variance weighted	2	0.0509169	0.0874257	0.560296	1.05224	0.886533	1.24891
FURIN	blood	GBM	Inverse variance weighted	2	0.00791994	0.060712	0.89621	1.00795	0.894871	1.13532
QSOX1	blood	GBM	Inverse variance weighted	2	0.111265	0.0876745	0.204418	1.11769	0.941221	1.32725
QSOX1	blood	GBM	Inverse variance weighted	2	-0.0545663	0.0639161	0.393262	0.946896	0.835402	1.07327
MAPK8	blood	GBM	Inverse variance weighted	2	-0.0598535	0.0468767	0.201663	0.941902	0.859219	1.03254
GJA1	blood	GBM	Inverse variance weighted	2	0.0966325	0.095445	0.311327	1.10146	0.913529	1.32804
VEGFA	blood	GBM	Inverse variance weighted	2	0.0125822	0.0304095	0.679051	1.01266	0.954068	1.07485
GZMB	blood	GBM	Inverse variance weighted	2	0.0597379	0.107158	0.577202	1.06156	0.860458	1.30966
STAT3	blood	GBM	Wald ratio	1	-0.0707044	0.0719522	0.325776	0.931737	0.809183	1.07285
IGF1R	blood	GBM	Wald ratio	1	0.187629	0.128158	0.143181	1.20639	0.938418	1.55087
PDCD1	blood	GBM	Wald ratio	1	0.00382336	0.110001	0.972273	1.00383	0.809145	1.24536
S100A9	blood	GBM	Wald ratio	1	-0.0436479	0.0493621	0.376568	0.957291	0.869013	1.05454
MAPK1	blood	GBM	Wald ratio	1	-0.0581557	0.0591821	0.325776	0.943503	0.840169	1.05955
KRAS	blood	GBM	Wald ratio	1	0.143353	0.16414	0.382467	1.15414	0.83664	1.59212
CD274	blood	GBM	Wald ratio	1	0.280341	0.149206	0.0602597	1.32358	0.987971	1.7732
PDGFRA	blood	GBM	Wald ratio	1	0.019675	0.0482098	0.683191	1.01987	0.927914	1.12094
MAPK14	blood	GBM	Wald ratio	1	-0.0568062	0.0578087	0.325776	0.944777	0.843571	1.05813
MAP2K1	blood	GBM	Wald ratio	1	-0.0413988	0.0534791	0.438864	0.959446	0.863969	1.06547
VEGFA	blood	GBM	Wald ratio	1	0.0169951	0.0542453	0.754052	1.01714	0.914548	1.13124
IL2	blood	GBM	Wald ratio	1	-0.0970433	0.160216	0.544713	0.907517	0.662942	1.24232
A1CF	blood	GBM	Wald ratio	1	-0.091433	0.0767495	0.233529	0.912622	0.785165	1.06077
MET	blood	GBM	Wald ratio	1	0.107591	0.0734884	0.143181	1.11359	0.964209	1.28612
NOTCH1	blood	GBM	Wald ratio	1	-0.223948	0.118731	0.0592704	0.799357	0.633396	1.0088
GZMB	blood	GBM	Wald ratio	1	-0.0120028	0.0394779	0.761098	0.988069	0.914499	1.06756
KDR	blood	non-GBM	Inverse variance weighted	5	-0.0438636	0.0349553	0.209533	0.957084	0.893708	1.02495
KDR	blood	non-GBM	MR Egger	5	-0.0951621	0.0595287	0.208207	0.909226	0.809095	1.02175
KDR	blood	non-GBM	Weighted median	5	-0.0631272	0.041362	0.126957	0.938824	0.865717	1.0181
LILRB1	blood	non-GBM	Inverse variance weighted	4	-0.00671074	0.0435468	0.877528	0.993312	0.912048	1.08182
LILRB1	blood	non-GBM	MR Egger	4	0.0186674	0.0808378	0.838846	1.01884	0.869554	1.19376
LILRB1	blood	non-GBM	Weighted median	4	0.00103958	0.0463679	0.982113	1.00104	0.914076	1.09628
CD163	blood	non-GBM	Inverse variance weighted	3	-0.0952761	0.0680515	0.161496	0.909122	0.795601	1.03884
CD163	blood	non-GBM	MR Egger	3	0.0464751	0.167584	0.827778	1.04757	0.754281	1.4549
CD163	blood	non-GBM	Weighted median	3	-0.0407451	0.0822147	0.620181	0.960074	0.817188	1.12794
IDO1	blood	non-GBM	Inverse variance weighted	3	-0.0649103	0.0623821	0.298094	0.937151	0.829295	1.05904
IDO1	blood	non-GBM	MR Egger	3	0.22302	0.215615	0.489254	1.24985	0.81907	1.90718
IDO1	blood	non-GBM	Weighted median	3	-0.0590757	0.0688416	0.390816	0.942635	0.823654	1.07881
LAG3	blood	non-GBM	Inverse variance weighted	2	-0.108467	0.120103	0.366463	0.897208	0.709021	1.13534
EREG	blood	non-GBM	Inverse variance weighted	2	0.174415	0.116175	0.133276	1.19055	0.948106	1.49499
NRP1	blood	non-GBM	Inverse variance weighted	2	0.0338916	0.0731148	0.642978	1.03447	0.89636	1.19387
HAVCR2	blood	non-GBM	Inverse variance weighted	2	0.0654024	0.0603848	0.278767	1.06759	0.948426	1.20172
FURIN	blood	non-GBM	Inverse variance weighted	2	0.00976184	0.0651116	0.880824	1.00981	0.888823	1.14726
QSOX1	blood	non-GBM	Inverse variance weighted	2	0.204488	0.115394	0.0763803	1.2269	0.978549	1.53827
QSOX1	blood	non-GBM	Inverse variance weighted	2	-0.0655637	0.0537742	0.222752	0.936539	0.842854	1.04064
MAPK8	blood	non-GBM	Inverse variance weighted	2	-0.0467326	0.066077	0.479415	0.954343	0.838414	1.0863
GJA1	blood	non-GBM	Inverse variance weighted	2	0.0759274	0.0972888	0.435136	1.07888	0.891581	1.30554
VEGFA	blood	non-GBM	Inverse variance weighted	2	0.015889	0.0327518	0.627581	1.01602	0.952844	1.08338
GZMB	blood	non-GBM	Inverse variance weighted	2	-0.237142	0.114438	0.0382443	0.78888	0.630375	0.987239
STAT3	blood	non-GBM	Wald ratio	1	-0.0379874	0.0768561	0.621118	0.962725	0.828097	1.11924
IGF1R	blood	non-GBM	Wald ratio	1	-0.165778	0.135462	0.221028	0.847234	0.649674	1.10487
S100A9	blood	non-GBM	Wald ratio	1	-0.0116546	0.052656	0.824831	0.988413	0.891491	1.09587
MAPK1	blood	non-GBM	Wald ratio	1	-0.0312454	0.0632156	0.621118	0.969238	0.856288	1.09709
KRAS	blood	non-GBM	Wald ratio	1	0.130435	0.176765	0.460576	1.13932	0.805715	1.61106
CD274	blood	non-GBM	Wald ratio	1	-0.0112398	0.15932	0.943757	0.988823	0.723607	1.35125
PDGFRA	blood	non-GBM	Wald ratio	1	-0.0621593	0.0513511	0.226096	0.939733	0.849755	1.03924
MAPK14	blood	non-GBM	Wald ratio	1	-0.0305203	0.0617486	0.621118	0.969941	0.859377	1.09473
MAP2K1	blood	non-GBM	Wald ratio	1	-0.0188176	0.0571855	0.742109	0.981358	0.877304	1.09775
VEGFA	blood	non-GBM	Wald ratio	1	0.0355144	0.0583939	0.543064	1.03615	0.924098	1.1618
IL2	blood	non-GBM	Wald ratio	1	-0.020555	0.172481	0.905139	0.979655	0.698641	1.3737
A1CF	blood	non-GBM	Wald ratio	1	-0.107213	0.0828502	0.195646	0.898334	0.763685	1.05672
MET	blood	non-GBM	Wald ratio	1	-0.0950608	0.0776768	0.221028	0.909318	0.780901	1.05885
NOTCH1	blood	non-GBM	Wald ratio	1	-0.268308	0.12723	0.0349584	0.764672	0.595902	0.981241
GZMB	blood	non-GBM	Wald ratio	1	0.0101233	0.0423144	0.81092	1.01017	0.929775	1.09753

## Sheet: Table S7
Supplementary Table 7. Top 30 Ranked Compounds with LibDock Scores.
Number	Compounds	Libdock score
1	ZINC000005158610	145.882
2	ZINC000021992902	145.152
3	ZINC000059588219	139.699
4	ZINC000001531881	138.272
5	ZINC000028520217	137.457
6	ZINC000014920373	137.331
7	ZINC000004098458	137.186
8	ZINC000034189841	133.019
9	ZINC000014727602	132.377
10	ZINC000003791929	132.047
11	ZINC000014642230	132.047
12	ZINC000008689961	131.631
13	ZINC000006018661	131.568
14	ZINC000004098005	131.334
15	ZINC000031298217	131.243
16	ZINC000014642046	130.677
17	ZINC000001587152	129.611
18	ZINC000013415038	128.953
19	ZINC000008552023	128.863
20	ZINC000005157592	128.398
21	ZINC000029134692	128.326
22	ZINC000031165470	128.242
23	ZINC000003791931	128.052
24	ZINC000004098236	127.836
25	ZINC000044352341	127.134
26	ZINC000013374351	126.338
27	ZINC000229763735	125.98
28	ZINC000014728401	125.709
29	ZINC000003874199	125.555
30	ZINC000027646086	125.486
NA	TAK-285	107.772

## Sheet: Table S8
Supplementary Table 8. Absorption, Distribution, Metabolism, and Excretion Properties of Compounds.
Compounds	Solubility Level	BBB Level	CYP2D6	Hepatotoxicity	Absorption Level	PPB Level
ZINC000005158610	2	4	1	0	2	1
ZINC000021992902	3	4	0	0	1	0
ZINC000059588219	4	4	0	0	3	0
ZINC000001531881	2	2	0	1	0	1
ZINC000028520217	1	4	0	1	2	0
ZINC000014920373	3	4	0	1	0	1
ZINC000004098458	3	4	0	0	3	0
ZINC000034189841	3	3	0	1	0	0
ZINC000014727602	2	4	0	1	1	0
ZINC000014642230	3	3	0	1	0	1
ZINC000003791929	0	4	0	0	3	1
ZINC000008689961	3	0	0	0	0	0
ZINC000006018661	2	2	0	1	0	1
ZINC000004098005	2	4	1	1	2	1
ZINC000031298217	2	4	0	1	2	0
ZINC000014642046	3	2	0	1	0	1
ZINC000001587152	3	3	0	0	0	0
ZINC000013415038	3	2	0	0	0	1
ZINC000008552023	2	1	0	0	0	1
ZINC000005157592	2	4	1	0	2	1
ZINC000029134692	2	1	0	0	0	1
ZINC000031165470	4	4	0	0	3	0
ZINC000003791931	1	4	0	0	3	1
ZINC000004098236	2	1	0	1	0	0
ZINC000044352341	4	4	0	0	3	0
ZINC000013374351	2	1	0	1	0	1
ZINC000229763735	3	4	0	0	0	1
ZINC000014728401	3	3	1	1	0	0
ZINC000003874199	0	4	0	0	3	1
ZINC000027646086	4	1	0	0	0	0
TAK-285	1	4	0	1	2	1
BBB, blood-brain barrier; CYP2D6, cytochrome P-450 2D6; PPB, plasma protein binding Aqueous-solubility level: 0, extremely low; 1, very low, but possible; 2, low; 3, good. BBB level: 0, very high penetrant; 1, high; 2, medium; 3, low; 4, undefined. CYP2D6 level: 0, non-inhibitor; 1, inhibitor. Hepatotoxicity: 0, non-toxic; 1, toxic. Human-intestinal absorption level: 0, good; 1, moderate; 2, poor…

## Sheet: Table S9
Supplementary Table 9. Toxicities of Compounds.
Compounds	Mouse NTP		Rat NTP		Ames	DTP
	Female	Male	Female	Male
ZINC000005158610	0	1	1	0	1	1
ZINC000021992902	0.198	0	0.033	0.251	0	0
ZINC000059588219	0	1	1	0	0	0.017
ZINC000001531881	0.347	0	1	0	0	1
ZINC000028520217	0	1	0	0.415	0	0.998
ZINC000014920373	0.997	0	1	0.959	0.951	1
ZINC000004098458	0.005	0	0.988	0.003	0	1
ZINC000034189841	0.999	0	1	0.268	0.97	1
ZINC000014727602	0	1	1	1	0	1
ZINC000014642230	0.077	0	1	0	0	1
ZINC000003791929	0	1	1	0	1	1
ZINC000008689961	0	0	0	0	0	0
ZINC000006018661	0.074	1	1	0.013	0	0.986
ZINC000004098005	0	1	1	0.001	1	1
ZINC000031298217	0.979	1	0	0.984	0	1
ZINC000014642046	0.359	0	1	0	0	1
ZINC000001587152	1	0.881	0.971	0.035	0	0.999
ZINC000013415038	1	1	0	0.504	0.31	1
ZINC000008552023	1	0	0	0.001	0	0
ZINC000005157592	0	0.015	0	0	1	1
ZINC000029134692	1	1	1	1	1	0
ZINC000031165470	1	0	0	0.004	0	0.999
ZINC000003791931	0	1	1	0	1	1
ZINC000004098236	0	0	0.965	1	0	1
ZINC000044352341	0.975	0	1	0	0	1
ZINC000013374351	1	1	1	1	0.01	0
ZINC000229763735	0.314	0	0.065	0.016	0.001	0.151
ZINC000014728401	0	1	0.989	0.614	0	0.991
ZINC000003874199	0	1	1	0	1	1
ZINC000027646086	0	0	0	0	0	0
TAK-285	1	1	0	0.001	0	1
NTP,U.S.NationalToxicologyProgram;DTP,developmentaltoxicitypotential. NTP<0.3(noncarcinogen);>0.8(carcinogen). Ames<0.3(nonmutagen);>0.8(mutagen). DTP<0.3(nontoxic);>0.8(toxic).

[truncated: 2 more sheets: Table S10, Table S11]
